# Supplementary material for: LEET: stock market forecast with long-term emotional change enhanced temporal model
Source: PeerJ Comput Sci. 2024 Apr 2;10:e1969. doi: 10.7717/peerj-cs.1969 (PMC11041952; doi:10.7717/peerj-cs.1969)
Supplement: Supplemental Information 1 [file peerj-cs-10-1969-s001.zip]

Archive with 111 entries (81 files):
- Romember_model/
- Romember_model/__MACOSX/
- Romember_model/__MACOSX/rope_informer/
- Romember_model/__MACOSX/rope_informer/._.DS_Store
- Romember_model/rope_informer/
- Romember_model/rope_informer/.DS_Store
- Romember_model/rope_informer/.git/
- Romember_model/rope_informer/.git/HEAD
- Romember_model/rope_informer/.git/config
- Romember_model/rope_informer/.git/description
- Romember_model/rope_informer/.git/hooks/
- Romember_model/rope_informer/.git/hooks/applypatch-msg.sample
- Romember_model/rope_informer/.git/hooks/commit-msg.sample
- Romember_model/rope_informer/.git/hooks/fsmonitor-watchman.sample
- Romember_model/rope_informer/.git/hooks/post-update.sample
- Romember_model/rope_informer/.git/hooks/pre-applypatch.sample
- Romember_model/rope_informer/.git/hooks/pre-commit.sample
- Romember_model/rope_informer/.git/hooks/pre-merge-commit.sample
- Romember_model/rope_informer/.git/hooks/pre-push.sample
- Romember_model/rope_informer/.git/hooks/pre-rebase.sample
- Romember_model/rope_informer/.git/hooks/pre-receive.sample
- Romember_model/rope_informer/.git/hooks/prepare-commit-msg.sample
- Romember_model/rope_informer/.git/hooks/push-to-checkout.sample
- Romember_model/rope_informer/.git/hooks/update.sample
- Romember_model/rope_informer/.git/index
- Romember_model/rope_informer/.git/info/
- Romember_model/rope_informer/.git/info/exclude
- Romember_model/rope_informer/.git/logs/
- Romember_model/rope_informer/.git/logs/HEAD
- Romember_model/rope_informer/.git/logs/refs/
- Romember_model/rope_informer/.git/logs/refs/heads/
- Romember_model/rope_informer/.git/logs/refs/heads/main
- Romember_model/rope_informer/.git/logs/refs/remotes/
- Romember_model/rope_informer/.git/logs/refs/remotes/origin/
- Romember_model/rope_informer/.git/logs/refs/remotes/origin/HEAD
- Romember_model/rope_informer/.git/objects/
- Romember_model/rope_informer/.git/objects/info/
- Romember_model/rope_informer/.git/objects/pack/
- Romember_model/rope_informer/.git/objects/pack/pack-bc5c7eac02690e10634024deb0bd978a03329f4e.idx
- Romember_model/rope_informer/.git/objects/pack/pack-bc5c7eac02690e10634024deb0bd978a03329f4e.pack
- Romember_model/rope_informer/.git/packed-refs
- Romember_model/rope_informer/.git/refs/
- Romember_model/rope_informer/.git/refs/heads/
- Romember_model/rope_informer/.git/refs/heads/main
- Romember_model/rope_informer/.git/refs/remotes/
- Romember_model/rope_informer/.git/refs/remotes/origin/
- Romember_model/rope_informer/.git/refs/remotes/origin/HEAD
- Romember_model/rope_informer/.git/refs/tags/
- Romember_model/rope_informer/Dockerfile
- Romember_model/rope_informer/LICENSE
- Romember_model/rope_informer/Makefile
- Romember_model/rope_informer/README.md
- Romember_model/rope_informer/__init__.py
- Romember_model/rope_informer/__pycache__/
- Romember_model/rope_informer/__pycache__/__init__.cpython-38.pyc
- Romember_model/rope_informer/data/
- Romember_model/rope_informer/data/__init__.py
- Romember_model/rope_informer/data/__pycache__/
- Romember_model/rope_informer/data/__pycache__/__init__.cpython-38.pyc
- Romember_model/rope_informer/data/__pycache__/data_loader.cpython-38.pyc
- Romember_model/rope_informer/data/data_loader.py
- Romember_model/rope_informer/environment.yml
- Romember_model/rope_informer/exp/
- Romember_model/rope_informer/exp/__init__.py
- Romember_model/rope_informer/exp/exp_basic.py
- Romember_model/rope_informer/exp/exp_informer.py
- Romember_model/rope_informer/img/
- Romember_model/rope_informer/img/data.png
- Romember_model/rope_informer/img/informer.png
- Romember_model/rope_informer/img/probsparse_intro.png
- Romember_model/rope_informer/img/result_multivariate.png
- Romember_model/rope_informer/img/result_univariate.png
- Romember_model/rope_informer/main_informer.py
- Romember_model/rope_informer/models/
- Romember_model/rope_informer/models/Embed1.py
- Romember_model/rope_informer/models/SelfAttention_Family.py
- Romember_model/rope_informer/models/Transformer.py
- Romember_model/rope_informer/models/Transformer_EncDec.py
- Romember_model/rope_informer/models/__init__.py
- Romember_model/rope_informer/models/__pycache__/
- Romember_model/rope_informer/models/__pycache__/Embed1.cpython-38.pyc
- Romember_model/rope_informer/models/__pycache__/SelfAttention_Family.cpython-38.pyc
- Romember_model/rope_informer/models/__pycache__/Transformer.cpython-38.pyc
- Romember_model/rope_informer/models/__pycache__/Transformer_EncDec.cpython-38.pyc
- Romember_model/rope_informer/models/__pycache__/__init__.cpython-38.pyc
- Romember_model/rope_informer/models/__pycache__/attn.cpython-38.pyc
- Romember_model/rope_informer/models/__pycache__/decoder.cpython-38.pyc
- Romember_model/rope_informer/models/__pycache__/embed.cpython-38.pyc
- Romember_model/rope_informer/models/__pycache__/encoder.cpython-38.pyc
- Romember_model/rope_informer/models/__pycache__/model.cpython-38.pyc
- Romember_model/rope_informer/models/attn.py
- Romember_model/rope_informer/models/decoder.py
- Romember_model/rope_informer/models/embed.py
- Romember_model/rope_informer/models/encoder.py
- Romember_model/rope_informer/models/model.py
- Romember_model/rope_informer/scripts/
- Romember_model/rope_informer/scripts/ETTh1.sh
- Romember_model/rope_informer/scripts/ETTh2.sh
- Romember_model/rope_informer/scripts/ETTm1.sh
- Romember_model/rope_informer/scripts/WTH.sh
- Romember_model/rope_informer/utils/
- Romember_model/rope_informer/utils/__init__.py
- Romember_model/rope_informer/utils/__pycache__/
- Romember_model/rope_informer/utils/__pycache__/__init__.cpython-38.pyc
- Romember_model/rope_informer/utils/__pycache__/masking.cpython-38.pyc
- Romember_model/rope_informer/utils/__pycache__/timefeatures.cpython-38.pyc
- Romember_model/rope_informer/utils/__pycache__/tools.cpython-38.pyc
- Romember_model/rope_informer/utils/masking.py
- Romember_model/rope_informer/utils/metrics.py
- Romember_model/rope_informer/utils/timefeatures.py
- Romember_model/rope_informer/utils/tools.py
