# Supplementary material for: LEET: stock market forecast with long-term emotional change enhanced temporal model
Source: PeerJ Comput Sci. 2024 Apr 2;10:e1969. doi: 10.7717/peerj-cs.1969 (PMC11041952; doi:10.7717/peerj-cs.1969)
Supplement: Supplemental Information 1 [file peerj-cs-10-1969-s001.zip › Romember_model/rope_informer/Dockerfile]

FROM continuumio/miniconda3:4.7.12

ADD ./environment.yml ./environment.yml

RUN conda install -n base -c conda-forge mamba && \
    mamba env update -n base -f ./environment.yml && \
    conda clean -afy
