# Supplementary material for: LEET: stock market forecast with long-term emotional change enhanced temporal model
Source: PeerJ Comput Sci. 2024 Apr 2;10:e1969. doi: 10.7717/peerj-cs.1969 (PMC11041952; doi:10.7717/peerj-cs.1969)
Supplement: Supplemental Information 1 [file peerj-cs-10-1969-s001.zip › Romember_model/rope_informer/__init__.py]

import os
import sys
sys.path.append(os.path.dirname(__file__))
from models.model import Informer
from models.Transformer import Model as Transformer
from data.data_loader import InformerDataset
