# Supplementary material for: LEET: stock market forecast with long-term emotional change enhanced temporal model
Source: PeerJ Comput Sci. 2024 Apr 2;10:e1969. doi: 10.7717/peerj-cs.1969 (PMC11041952; doi:10.7717/peerj-cs.1969)
Supplement: Supplemental Information 1 [file peerj-cs-10-1969-s001.zip › Romember_model/rope_informer/environment.yml]

name: regional_pmm
channels:
  - conda-forge
  - defaults
dependencies:
  - python=3.6
  - pip
  - matplotlib==3.1.1
  - numpy==1.19.4
  - pandas==0.25.1
  - scikit-learn==0.21.3
  - pytorch==1.8.0
