# Supplementary material for: LEET: stock market forecast with long-term emotional change enhanced temporal model
Source: PeerJ Comput Sci. 2024 Apr 2;10:e1969. doi: 10.7717/peerj-cs.1969 (PMC11041952; doi:10.7717/peerj-cs.1969)
Supplement: Supplemental Information 1 [file peerj-cs-10-1969-s001.zip › Romember_model/rope_informer/models/Transformer.py]

import torch
import torch.nn as nn
import torch.nn.functional as F
from models.Transformer_EncDec import Decoder, DecoderLayer, Encoder, EncoderLayer, ConvLayer
from models.SelfAttention_Family import FullAttention, AttentionLayer
from models.Embed1 import DataEmbedding
import numpy as np


class Model(nn.Module):
    """
    Vanilla Transformer
    with O(L^2) complexity
    Paper link: https://proceedings.neurips.cc/paper/2017/file/3f5ee243547dee91fbd053c1c4a845aa-Paper.pdf
    """

    def __init__(self, pred_len = 1, enc_in = 1, dec_in = 1, c_out = 1, d_model = 512, embed = 512, freq = "h", dropout = 0.05, factor = 3, n_heads = 8, d_ff = 2048, activation = "relu", e_layers = 2, d_layers = 1):
        super(Model, self).__init__()
        self.task_name = "long_term_forecast"
        self.pred_len = pred_len
        # self.output_attention = configs.output_attention
        # Embedding
        self.enc_embedding = DataEmbedding(enc_in, d_model, d_model, freq,
                                           dropout)
        # Encoder
        self.encoder = Encoder(
            [
                EncoderLayer(
                    AttentionLayer(
                        FullAttention(False, factor, attention_dropout=dropout,
                                      output_attention=False), d_model, n_heads),
                    d_model,
                    d_ff,
                    dropout=dropout,
                    activation=activation
                ) for l in range(e_layers)
            ],
            norm_layer=torch.nn.LayerNorm(d_model)
        )
        # Decoder
        if self.task_name == 'long_term_forecast' or self.task_name == 'short_term_forecast':
            self.dec_embedding = DataEmbedding(dec_in, d_model, embed, freq,
                                               dropout)
            self.decoder = Decoder(
                [
                    DecoderLayer(
                        AttentionLayer(
                            FullAttention(True, factor, attention_dropout=dropout,
                                          output_attention=False),
                            d_model, n_heads),
                        AttentionLayer(
                            FullAttention(False, factor, attention_dropout=dropout,
                                          output_attention=False),
                            d_model, n_heads),
                            d_model,
                            d_ff,
                        dropout=dropout,
                        activation=activation,
                    )
                    for l in range(d_layers)
                ],
                norm_layer=torch.nn.LayerNorm(d_model),
                projection=nn.Linear(d_model, c_out, bias=True)
            )

    def forecast(self, x_enc,  x_dec, x_mark_enc = None, x_mark_dec = None):
        # Embedding
        enc_out = self.enc_embedding(x_enc, x_mark_enc)
        enc_out, attns = self.encoder(enc_out, attn_mask=None)

        dec_out = self.dec_embedding(x_dec, x_mark_dec)
        dec_out = self.decoder(dec_out, enc_out, x_mask=None, cross_mask=None)
        return dec_out
    
    def forward(self, x_enc,  x_dec, x_mark_enc = None, x_mark_dec = None, mask=None):
        if self.task_name == 'long_term_forecast' or self.task_name == 'short_term_forecast':
            dec_out = self.forecast(x_enc,  x_dec,x_mark_enc, x_mark_dec)
            return dec_out[:, -self.pred_len:, :]  # [B, L, D]
        return None
