# Supplementary material for: LEET: stock market forecast with long-term emotional change enhanced temporal model
Source: PeerJ Comput Sci. 2024 Apr 2;10:e1969. doi: 10.7717/peerj-cs.1969 (PMC11041952; doi:10.7717/peerj-cs.1969)
Supplement: Supplemental Information 1 [file peerj-cs-10-1969-s001.zip › Romember_model/rope_informer/models/attn.py]

import torch
import torch.nn as nn
import torch.nn.functional as F

import numpy as np

from math import sqrt
from utils.masking import TriangularCausalMask, ProbMask


class FullAttention(nn.Module):
    def __init__(self, mask_flag=True, factor=5, scale=None, attention_dropout=0.1, output_attention=False):
        super(FullAttention, self).__init__()
        self.scale = scale
        self.mask_flag = mask_flag
        self.output_attention = output_attention
        self.dropout = nn.Dropout(attention_dropout)
        
    def forward(self, queries, keys, values, attn_mask):
        B, L, H, E = queries.shape
        _, S, _, D = values.shape
        scale = self.scale or 1./sqrt(E)

        scores = torch.einsum("blhe,bshe->bhls", queries, keys)
        if self.mask_flag:
            if attn_mask is None:
                attn_mask = TriangularCausalMask(B, L, device=queries.device)

            scores.masked_fill_(attn_mask.mask, -np.inf)

        A = self.dropout(torch.softmax(scale * scores, dim=-1))
        V = torch.einsum("bhls,bshd->blhd", A, values)
        
        if self.output_attention:
            return (V.contiguous(), A)
        else:
            return (V.contiguous(), None)

class ProbAttention(nn.Module):
    def __init__(self, mask_flag=True, factor=5, scale=None, attention_dropout=0.1, output_attention=False):
        super(ProbAttention, self).__init__()
        self.factor = factor
        self.scale = scale
        self.mask_flag = mask_flag
        self.output_attention = output_attention
        self.dropout = nn.Dropout(attention_dropout)

    def _prob_QK(self, Q, K, sample_k, n_top): # n_top: c*ln(L_q)
        # Q [B, H, L, D]
        B, H, L_K, E = K.shape
        _, _, L_Q, _ = Q.shape

        # calculate the sampled Q_K
        K_expand = K.unsqueeze(-3).expand(B, H, L_Q, L_K, E)
        index_sample = torch.randint(L_K, (L_Q, sample_k)) # real U = U_part(factor*ln(L_k))*L_q
        K_sample = K_expand[:, :, torch.arange(L_Q).unsqueeze(1), index_sample, :]
        Q_K_sample = torch.matmul(Q.unsqueeze(-2), K_sample.transpose(-2, -1)).squeeze(-2)

        # find the Top_k query with sparisty measurement
        M = Q_K_sample.max(-1)[0] - torch.div(Q_K_sample.sum(-1), L_K)
        M_top = M.topk(n_top, sorted=False)[1]

        # use the reduced Q to calculate Q_K
        Q_reduce = Q[torch.arange(B)[:, None, None],
                     torch.arange(H)[None, :, None],
                     M_top, :] # factor*ln(L_q)
        Q_K = torch.matmul(Q_reduce, K.transpose(-2, -1)) # factor*ln(L_q)*L_k

        return Q_K, M_top

    def _get_initial_context(self, V, L_Q):
        B, H, L_V, D = V.shape
        if not self.mask_flag:
            # V_sum = V.sum(dim=-2)
            V_sum = V.mean(dim=-2)
            contex = V_sum.unsqueeze(-2).expand(B, H, L_Q, V_sum.shape[-1]).clone()
        else: # use mask
            assert(L_Q == L_V) # requires that L_Q == L_V, i.e. for self-attention only
            contex = V.cumsum(dim=-2)
        return contex

    def _update_context(self, context_in, V, scores, index, L_Q, attn_mask):
        B, H, L_V, D = V.shape

        if self.mask_flag:
            attn_mask = ProbMask(B, H, L_Q, index, scores, device=V.device)
            scores.masked_fill_(attn_mask.mask, -np.inf)

        attn = torch.softmax(scores, dim=-1) # nn.Softmax(dim=-1)(scores)

        context_in[torch.arange(B)[:, None, None],
                   torch.arange(H)[None, :, None],
                   index, :] = torch.matmul(attn, V).type_as(context_in)
        if self.output_attention:
            attns = (torch.ones([B, H, L_V, L_V])/L_V).type_as(attn).to(attn.device)
            attns[torch.arange(B)[:, None, None], torch.arange(H)[None, :, None], index, :] = attn
            return (context_in, attns)
        else:
            return (context_in, None)

    def forward(self, queries, keys, values, attn_mask):
        B, L_Q, H, D = queries.shape
        _, L_K, _, _ = keys.shape

        queries = queries.transpose(2,1)
        keys = keys.transpose(2,1)
        values = values.transpose(2,1)

        U_part = self.factor * np.ceil(np.log(L_K)).astype('int').item() # c*ln(L_k)
        u = self.factor * np.ceil(np.log(L_Q)).astype('int').item() # c*ln(L_q) 

        U_part = U_part if U_part<L_K else L_K
        u = u if u<L_Q else L_Q
        
        scores_top, index = self._prob_QK(queries, keys, sample_k=U_part, n_top=u) 

        # add scale factor
        scale = self.scale or 1./sqrt(D)
        if scale is not None:
            scores_top = scores_top * scale
        # get the context
        context = self._get_initial_context(values, L_Q)
        # update the context with selected top_k queries
        context, attn = self._update_context(context, values, scores_top, index, L_Q, attn_mask)
        
        return context.transpose(2,1).contiguous(), attn


def reshape_for_broadcast(freqs_cis: torch.Tensor, x: torch.Tensor):
    """
    Reshape frequency tensor for broadcasting it with another tensor.

    This function reshapes the frequency tensor to have the same shape as the target tensor 'x'
    for the purpose of broadcasting the frequency tensor during element-wise operations.

    Args:
        freqs_cis (torch.Tensor): Frequency tensor to be reshaped.
        x (torch.Tensor): Target tensor for broadcasting compatibility.

    Returns:
        torch.Tensor: Reshaped frequency tensor.

    Raises:
        AssertionError: If the frequency tensor doesn't match the expected shape.
        AssertionError: If the target tensor 'x' doesn't have the expected number of dimensions.
    """
    ndim = x.ndim
    assert 0 <= 1 < ndim
    assert freqs_cis.shape == (x.shape[1], x.shape[-1])
    shape = [d if i == 1 or i == ndim - 1 else 1 for i, d in enumerate(x.shape)]
    return freqs_cis.view(*shape)

def apply_rotary_emb(
    xq: torch.Tensor,
    xk: torch.Tensor,
    freqs_cis: torch.Tensor,
):
    """
    Apply rotary embeddings to input tensors using the given frequency tensor.

    This function applies rotary embeddings to the given query 'xq' and key 'xk' tensors using the provided
    frequency tensor 'freqs_cis'. The input tensors are reshaped as complex numbers, and the frequency tensor
    is reshaped for broadcasting compatibility. The resulting tensors contain rotary embeddings and are
    returned as real tensors.

    Args:
        xq (torch.Tensor): Query tensor to apply rotary embeddings.
        xk (torch.Tensor): Key tensor to apply rotary embeddings.
        freqs_cis (torch.Tensor): Precomputed frequency tensor for complex exponentials.

    Returns:
        Tuple[torch.Tensor, torch.Tensor]: Tuple of modified query tensor and key tensor with rotary embeddings.
        
    """
    if freqs_cis is None: return xq, xk

    xq_ = torch.view_as_complex(xq.float().reshape(*xq.shape[:-1], -1, 2))
    xk_ = torch.view_as_complex(xk.float().reshape(*xk.shape[:-1], -1, 2))
    freqs_cis = reshape_for_broadcast(freqs_cis, xq_)
    xq_out = torch.view_as_real(xq_ * freqs_cis).flatten(3)
    xk_out = torch.view_as_real(xk_ * freqs_cis).flatten(3)
    return xq_out.type_as(xq), xk_out.type_as(xk)

class AttentionLayer(nn.Module):
    def __init__(self, attention, d_model, n_heads, seq_len = 100,
                 d_keys=None, d_values=None, mix=False):
        super(AttentionLayer, self).__init__()

        d_keys = d_keys or (d_model//n_heads)
        d_values = d_values or (d_model//n_heads)

        self.inner_attention = attention

        self.query_projection = nn.Linear(d_model, d_keys * n_heads)
        self.key_projection = nn.Linear(d_model, d_keys * n_heads)
        self.value_projection = nn.Linear(d_model, d_values * n_heads)
        self.out_projection = nn.Linear(d_values * n_heads, d_model)
        self.n_heads = n_heads
        self.mix = mix

    def forward(self, queries, keys, values, attn_mask = None, freqs_cis = None):
        B, L, _ = queries.shape
        _, S, _ = keys.shape
        H = self.n_heads

        queries = self.query_projection(queries).view(B, L, H, -1)
        keys = self.key_projection(keys).view(B, S, H, -1)
        values = self.value_projection(values).view(B, S, H, -1)


        queries, keys = apply_rotary_emb(queries, keys, freqs_cis=freqs_cis)

        out, attn = self.inner_attention(
            queries,
            keys,
            values,
            attn_mask
        )
        if self.mix:
            out = out.transpose(2,1).contiguous()
        out = out.view(B, L, -1)

        return self.out_projection(out), attn
