# Supplementary material for: LEET: stock market forecast with long-term emotional change enhanced temporal model
Source: PeerJ Comput Sci. 2024 Apr 2;10:e1969. doi: 10.7717/peerj-cs.1969 (PMC11041952; doi:10.7717/peerj-cs.1969)
Supplement: Supplemental Information 1 [file peerj-cs-10-1969-s001.zip › Romember_model/rope_informer/models/decoder.py]

import torch
import torch.nn as nn
import torch.nn.functional as F

class DecoderLayer(nn.Module):
    def __init__(self, self_attention, cross_attention, d_model, d_ff=None,
                 dropout=0.1, activation="relu"):
        super(DecoderLayer, self).__init__()
        d_ff = d_ff or 4*d_model
        self.self_attention = self_attention
        self.cross_attention = cross_attention
        self.conv1 = nn.Conv1d(in_channels=d_model, out_channels=d_ff, kernel_size=1)
        self.conv2 = nn.Conv1d(in_channels=d_ff, out_channels=d_model, kernel_size=1)
        self.norm1 = nn.LayerNorm(d_model)
        self.norm2 = nn.LayerNorm(d_model)
        self.norm3 = nn.LayerNorm(d_model)
        self.dropout = nn.Dropout(dropout)
        self.activation = F.relu if activation == "relu" else F.gelu

    def forward(self, x, cross, x_mask=None, cross_mask=None, freqs_cis=None):
        x = x + self.dropout(self.self_attention(
            x, x, x,
            attn_mask=x_mask,
            freqs_cis = freqs_cis
        )[0])
        x = self.norm1(x)

        x = x + self.dropout(self.cross_attention(
            x, cross, cross,
            attn_mask=cross_mask,
            freqs_cis=None
        )[0])

        y = x = self.norm2(x)
        y = self.dropout(self.activation(self.conv1(y.transpose(-1,1))))
        y = self.dropout(self.conv2(y).transpose(-1,1))

        return self.norm3(x+y)

def precompute_freqs_cis(dim: int, end: int, theta: float = 10000.0):
    """
    Precompute the frequency tensor for complex exponentials (cis) with given dimensions.

    This function calculates a frequency tensor with complex exponentials using the given dimension 'dim'
    and the end index 'end'. The 'theta' parameter scales the frequencies.
    The returned tensor contains complex values in complex64 data type.

    Args:
        dim (int): Dimension of the frequency tensor.
        end (int): End index for precomputing frequencies.
        theta (float, optional): Scaling factor for frequency computation. Defaults to 10000.0.

    Returns:
        torch.Tensor: Precomputed frequency tensor with complex exponentials.

    
        

    """
    freqs = 1.0 / (theta ** (torch.arange(0, dim, 2)[: (dim // 2)].float() / dim))
    t = torch.arange(end, device=freqs.device)  # type: ignore
    freqs = torch.outer(t, freqs).float()  # type: ignore
    freqs_cis = torch.polar(torch.ones_like(freqs), freqs)  # complex64
    return freqs_cis

class Decoder(nn.Module):
    def __init__(self, layers, norm_layer=None, d_model = 512, n_heads = 8, seq_len = 100, has_rope = False):
        super(Decoder, self).__init__()
        self.layers = nn.ModuleList(layers)
        self.norm = norm_layer
        self.seq_len = seq_len
        if has_rope:
            self.freqs_cis = precompute_freqs_cis(d_model//n_heads, seq_len * 2)
        else:
            self.freqs_cis = None


    def forward(self, x, cross, x_mask=None, cross_mask=None):

        if  not self.freqs_cis is None:
            self.freqs_cis = self.freqs_cis.to(x.device)
            freqs_cis = self.freqs_cis[ :  self.seq_len]
        else:
            freqs_cis = None
        for layer in self.layers:
            x = layer(x, cross, x_mask=x_mask, cross_mask=cross_mask, freqs_cis = freqs_cis)

        if self.norm is not None:
            x = self.norm(x)

        return x
