# Supplementary material for: LEET: stock market forecast with long-term emotional change enhanced temporal model
Source: PeerJ Comput Sci. 2024 Apr 2;10:e1969. doi: 10.7717/peerj-cs.1969 (PMC11041952; doi:10.7717/peerj-cs.1969)
Supplement: Supplemental Information 1 [file peerj-cs-10-1969-s001.zip › Romember_model/rope_informer/models/encoder.py]

import torch
import torch.nn as nn
import torch.nn.functional as F

class ConvLayer(nn.Module):
    def __init__(self, c_in):
        super(ConvLayer, self).__init__()
        padding = 1 if torch.__version__>='1.5.0' else 2
        self.downConv = nn.Conv1d(in_channels=c_in,
                                  out_channels=c_in,
                                  kernel_size=3,
                                  padding=padding,
                                  padding_mode='circular')
        self.norm = nn.BatchNorm1d(c_in)
        self.activation = nn.ELU()
        self.maxPool = nn.MaxPool1d(kernel_size=3, stride=2, padding=1)

    def forward(self, x):
        x = self.downConv(x.permute(0, 2, 1))
        x = self.norm(x)
        x = self.activation(x)
        x = self.maxPool(x)
        x = x.transpose(1,2)
        return x

class EncoderLayer(nn.Module):
    def __init__(self, attention, d_model, d_ff=None, dropout=0.1, activation="relu"):
        super(EncoderLayer, self).__init__()
        d_ff = d_ff or 4*d_model
        self.attention = attention
        self.conv1 = nn.Conv1d(in_channels=d_model, out_channels=d_ff, kernel_size=1)
        self.conv2 = nn.Conv1d(in_channels=d_ff, out_channels=d_model, kernel_size=1)
        self.norm1 = nn.LayerNorm(d_model)
        self.norm2 = nn.LayerNorm(d_model)
        self.dropout = nn.Dropout(dropout)
        self.activation = F.relu if activation == "relu" else F.gelu

    def forward(self, x, attn_mask=None, freqs_cis = None):
        # x [B, L, D]
        # x = x + self.dropout(self.attention(
        #     x, x, x,
        #     attn_mask = attn_mask
        # ))
        new_x, attn = self.attention(
            x, x, x,
            attn_mask = attn_mask,
            freqs_cis = freqs_cis
        )
        x = x + self.dropout(new_x)

        y = x = self.norm1(x)
        y = self.dropout(self.activation(self.conv1(y.transpose(-1,1))))
        y = self.dropout(self.conv2(y).transpose(-1,1))

        return self.norm2(x+y), attn


def precompute_freqs_cis(dim: int, end: int, theta: float = 10000.0):
    """
    Precompute the frequency tensor for complex exponentials (cis) with given dimensions.

    This function calculates a frequency tensor with complex exponentials using the given dimension 'dim'
    and the end index 'end'. The 'theta' parameter scales the frequencies.
    The returned tensor contains complex values in complex64 data type.

    Args:
        dim (int): Dimension of the frequency tensor.
        end (int): End index for precomputing frequencies.
        theta (float, optional): Scaling factor for frequency computation. Defaults to 10000.0.

    Returns:
        torch.Tensor: Precomputed frequency tensor with complex exponentials.

    
        

    """
    freqs = 1.0 / (theta ** (torch.arange(0, dim, 2)[: (dim // 2)].float() / dim))
    t = torch.arange(end, device=freqs.device)  # type: ignore
    freqs = torch.outer(t, freqs).float()  # type: ignore
    freqs_cis = torch.polar(torch.ones_like(freqs), freqs)  # complex64
    return freqs_cis


class Encoder(nn.Module):
    def __init__(self, attn_layers, conv_layers=None, norm_layer=None, seq_len = 100, d_model = 512, n_heads = 8, has_rope = False):
        super(Encoder, self).__init__()
        self.attn_layers = nn.ModuleList(attn_layers)
        self.conv_layers = nn.ModuleList(conv_layers) if conv_layers is not None else None
        self.norm = norm_layer
        if has_rope:
            self.freqs_cis = precompute_freqs_cis(d_model//n_heads, seq_len * 100)
        else:
            self.freqs_cis = None

        self.seq_len = seq_len

    def forward(self, x, attn_mask=None):
        # x [B, L, D]
        attns = []
        if not self.freqs_cis is None:
            self.freqs_cis = self.freqs_cis.to(x.device)
            freqs_cis = self.freqs_cis[ :  self.seq_len]
        else:
            freqs_cis = None
        if self.conv_layers is not None:
            for attn_layer, conv_layer in zip(self.attn_layers, self.conv_layers):
                x, attn = attn_layer(x, attn_mask=attn_mask, freqs_cis = freqs_cis)
                x = conv_layer(x)
                attns.append(attn)
            x, attn = self.attn_layers[-1](x, attn_mask=attn_mask, freqs_cis = freqs_cis)
            attns.append(attn)
        else:
            for attn_layer in self.attn_layers:
                x, attn = attn_layer(x, attn_mask=attn_mask, freqs_cis = freqs_cis)
                attns.append(attn)

        if self.norm is not None:
            x = self.norm(x)

        return x, attns

class EncoderStack(nn.Module):
    def __init__(self, encoders, inp_lens):
        super(EncoderStack, self).__init__()
        self.encoders = nn.ModuleList(encoders)
        self.inp_lens = inp_lens

    def forward(self, x, attn_mask=None):
        # x [B, L, D]
        x_stack = []; attns = []
        for i_len, encoder in zip(self.inp_lens, self.encoders):
            inp_len = x.shape[1]//(2**i_len)
            x_s, attn = encoder(x[:, -inp_len:, :])
            x_stack.append(x_s); attns.append(attn)
        x_stack = torch.cat(x_stack, -2)
        
        return x_stack, attns
