# Supplementary material for: LEET: stock market forecast with long-term emotional change enhanced temporal model
Source: PeerJ Comput Sci. 2024 Apr 2;10:e1969. doi: 10.7717/peerj-cs.1969 (PMC11041952; doi:10.7717/peerj-cs.1969)
Supplement: Supplemental Information 1 [file peerj-cs-10-1969-s001.zip › Romember_model/rope_informer/scripts/ETTh1.sh]

### M

python -u main_informer.py --model informer --data ETTh1 --features M --seq_len 48 --label_len 48 --pred_len 24 --e_layers 2 --d_layers 1 --attn prob --des 'Exp' --itr 5 --factor 3

python -u main_informer.py --model informer --data ETTh1 --features M --seq_len 96 --label_len 48 --pred_len 48 --e_layers 2 --d_layers 1 --attn prob --des 'Exp' --itr 5

python -u main_informer.py --model informer --data ETTh1 --features M --seq_len 168 --label_len 168 --pred_len 168 --e_layers 2 --d_layers 1 --attn prob --des 'Exp' --itr 5

python -u main_informer.py --model informer --data ETTh1 --features M --seq_len 168 --label_len 168 --pred_len 336 --e_layers 2 --d_layers 1 --attn prob --des 'Exp' --itr 5

python -u main_informer.py --model informer --data ETTh1 --features M --seq_len 336 --label_len 336 --pred_len 720 --e_layers 2 --d_layers 1 --attn prob --des 'Exp' --itr 5

### S

python -u main_informer.py --model informer --data ETTh1 --features S --seq_len 720 --label_len 168 --pred_len 24 --e_layers 2 --d_layers 1 --attn prob --des 'Exp' --itr 5

python -u main_informer.py --model informer --data ETTh1 --features S --seq_len 720 --label_len 168 --pred_len 48 --e_layers 2 --d_layers 1 --attn prob --des 'Exp' --itr 5

python -u main_informer.py --model informer --data ETTh1 --features S --seq_len 720 --label_len 336 --pred_len 168 --e_layers 2 --d_layers 1 --attn prob --des 'Exp' --itr 5

python -u main_informer.py --model informer --data ETTh1 --features S --seq_len 720 --label_len 336 --pred_len 336 --e_layers 2 --d_layers 1 --attn prob --des 'Exp' --itr 5

python -u main_informer.py --model informer --data ETTh1 --features S --seq_len 720 --label_len 336 --pred_len 720 --e_layers 2 --d_layers 1 --attn prob --des 'Exp' --itr 5
