# Supplementary material for: LEET: stock market forecast with long-term emotional change enhanced temporal model
Source: PeerJ Comput Sci. 2024 Apr 2;10:e1969. doi: 10.7717/peerj-cs.1969 (PMC11041952; doi:10.7717/peerj-cs.1969)
Supplement: Supplemental Information 1 [file peerj-cs-10-1969-s001.zip › Romember_model/rope_informer/utils/masking.py]

import torch

class TriangularCausalMask():
    def __init__(self, B, L, device="cpu"):
        mask_shape = [B, 1, L, L]
        with torch.no_grad():
            self._mask = torch.triu(torch.ones(mask_shape, dtype=torch.bool), diagonal=1).to(device)

    @property
    def mask(self):
        return self._mask

class ProbMask():
    def __init__(self, B, H, L, index, scores, device="cpu"):
        _mask = torch.ones(L, scores.shape[-1], dtype=torch.bool).to(device).triu(1)
        _mask_ex = _mask[None, None, :].expand(B, H, L, scores.shape[-1])
        indicator = _mask_ex[torch.arange(B)[:, None, None],
                             torch.arange(H)[None, :, None],
                             index, :].to(device)
        self._mask = indicator.view(scores.shape).to(device)
    
    @property
    def mask(self):
        return self._mask
