# Supplementary material for: LEET: stock market forecast with long-term emotional change enhanced temporal model
Source: PeerJ Comput Sci. 2024 Apr 2;10:e1969. doi: 10.7717/peerj-cs.1969 (PMC11041952; doi:10.7717/peerj-cs.1969)
Supplement: Supplemental Information 1 [file peerj-cs-10-1969-s001.zip › Romember_model/rope_informer/utils/metrics.py]

import numpy as np

def RSE(pred, true):
    return np.sqrt(np.sum((true-pred)**2)) / np.sqrt(np.sum((true-true.mean())**2))

def CORR(pred, true):
    u = ((true-true.mean(0))*(pred-pred.mean(0))).sum(0) 
    d = np.sqrt(((true-true.mean(0))**2*(pred-pred.mean(0))**2).sum(0))
    return (u/d).mean(-1)

def MAE(pred, true):
    return np.mean(np.abs(pred-true))

def MSE(pred, true):
    return np.mean((pred-true)**2)

def RMSE(pred, true):
    return np.sqrt(MSE(pred, true))

def MAPE(pred, true):
    return np.mean(np.abs((pred - true) / true))

def MSPE(pred, true):
    return np.mean(np.square((pred - true) / true))

def metric(pred, true):
    mae = MAE(pred, true)
    mse = MSE(pred, true)
    rmse = RMSE(pred, true)
    mape = MAPE(pred, true)
    mspe = MSPE(pred, true)
    
    return mae,mse,rmse,mape,mspe
