# Supplementary material for: LEET: stock market forecast with long-term emotional change enhanced temporal model
Source: PeerJ Comput Sci. 2024 Apr 2;10:e1969. doi: 10.7717/peerj-cs.1969 (PMC11041952; doi:10.7717/peerj-cs.1969)
Supplement: Supplemental Information 1 [file peerj-cs-10-1969-s001.zip › Romember_model/rope_informer/utils/timefeatures.py]

from typing import List

import numpy as np
import pandas as pd
from pandas.tseries import offsets
from pandas.tseries.frequencies import to_offset

class TimeFeature:
    def __init__(self):
        pass

    def __call__(self, index: pd.DatetimeIndex) -> np.ndarray:
        pass

    def __repr__(self):
        return self.__class__.__name__ + "()"

class SecondOfMinute(TimeFeature):
    """Minute of hour encoded as value between [-0.5, 0.5]"""
    def __call__(self, index: pd.DatetimeIndex) -> np.ndarray:
        return index.second / 59.0 - 0.5

class MinuteOfHour(TimeFeature):
    """Minute of hour encoded as value between [-0.5, 0.5]"""
    def __call__(self, index: pd.DatetimeIndex) -> np.ndarray:
        return index.minute / 59.0 - 0.5

class HourOfDay(TimeFeature):
    """Hour of day encoded as value between [-0.5, 0.5]"""
    def __call__(self, index: pd.DatetimeIndex) -> np.ndarray:
        return index.hour / 23.0 - 0.5

class DayOfWeek(TimeFeature):
    """Hour of day encoded as value between [-0.5, 0.5]"""
    def __call__(self, index: pd.DatetimeIndex) -> np.ndarray:
        return index.dayofweek / 6.0 - 0.5

class DayOfMonth(TimeFeature):
    """Day of month encoded as value between [-0.5, 0.5]"""
    def __call__(self, index: pd.DatetimeIndex) -> np.ndarray:
        return (index.day - 1) / 30.0 - 0.5

class DayOfYear(TimeFeature):
    """Day of year encoded as value between [-0.5, 0.5]"""
    def __call__(self, index: pd.DatetimeIndex) -> np.ndarray:
        return (index.dayofyear - 1) / 365.0 - 0.5

class MonthOfYear(TimeFeature):
    """Month of year encoded as value between [-0.5, 0.5]"""
    def __call__(self, index: pd.DatetimeIndex) -> np.ndarray:
        return (index.month - 1) / 11.0 - 0.5

class WeekOfYear(TimeFeature):
    """Week of year encoded as value between [-0.5, 0.5]"""
    def __call__(self, index: pd.DatetimeIndex) -> np.ndarray:
        return (index.week - 1) / 52.0 - 0.5

def time_features_from_frequency_str(freq_str: str) -> List[TimeFeature]:
    """
    Returns a list of time features that will be appropriate for the given frequency string.
    Parameters
    ----------
    freq_str
        Frequency string of the form [multiple][granularity] such as "12H", "5min", "1D" etc.
    """

    features_by_offsets = {
        offsets.YearEnd: [],
        offsets.QuarterEnd: [MonthOfYear],
        offsets.MonthEnd: [MonthOfYear],
        offsets.Week: [DayOfMonth, WeekOfYear],
        offsets.Day: [DayOfWeek, DayOfMonth, DayOfYear],
        offsets.BusinessDay: [DayOfWeek, DayOfMonth, DayOfYear],
        offsets.Hour: [HourOfDay, DayOfWeek, DayOfMonth, DayOfYear],
        offsets.Minute: [
            MinuteOfHour,
            HourOfDay,
            DayOfWeek,
            DayOfMonth,
            DayOfYear,
        ],
        offsets.Second: [
            SecondOfMinute,
            MinuteOfHour,
            HourOfDay,
            DayOfWeek,
            DayOfMonth,
            DayOfYear,
        ],
    }

    offset = to_offset(freq_str)

    for offset_type, feature_classes in features_by_offsets.items():
        if isinstance(offset, offset_type):
            return [cls() for cls in feature_classes]

    supported_freq_msg = f"""
    Unsupported frequency {freq_str}
    The following frequencies are supported:
        Y   - yearly
            alias: A
        M   - monthly
        W   - weekly
        D   - daily
        B   - business days
        H   - hourly
        T   - minutely
            alias: min
        S   - secondly
    """
    raise RuntimeError(supported_freq_msg)

def time_features(dates, timeenc=1, freq='h'):
    """
    > `time_features` takes in a `dates` dataframe with a 'dates' column and extracts the date down to `freq` where freq can be any of the following if `timeenc` is 0: 
    > * m - [month]
    > * w - [month]
    > * d - [month, day, weekday]
    > * b - [month, day, weekday]
    > * h - [month, day, weekday, hour]
    > * t - [month, day, weekday, hour, *minute]
    > 
    > If `timeenc` is 1, a similar, but different list of `freq` values are supported (all encoded between [-0.5 and 0.5]): 
    > * Q - [month]
    > * M - [month]
    > * W - [Day of month, week of year]
    > * D - [Day of week, day of month, day of year]
    > * B - [Day of week, day of month, day of year]
    > * H - [Hour of day, day of week, day of month, day of year]
    > * T - [Minute of hour*, hour of day, day of week, day of month, day of year]
    > * S - [Second of minute, minute of hour, hour of day, day of week, day of month, day of year]

    *minute returns a number from 0-3 corresponding to the 15 minute period it falls into.
    """
    if timeenc==0:
        dates['month'] = dates.date.apply(lambda row:row.month,1)
        dates['day'] = dates.date.apply(lambda row:row.day,1)
        dates['weekday'] = dates.date.apply(lambda row:row.weekday(),1)
        dates['hour'] = dates.date.apply(lambda row:row.hour,1)
        dates['minute'] = dates.date.apply(lambda row:row.minute,1)
        dates['minute'] = dates.minute.map(lambda x:x//15)
        freq_map = {
            'y':[],'m':['month'],'w':['month'],'d':['month','day','weekday'],
            'b':['month','day','weekday'],'h':['month','day','weekday','hour'],
            't':['month','day','weekday','hour','minute'],
        }
        return dates[freq_map[freq.lower()]].values
    if timeenc==1:
        dates = pd.to_datetime(dates.date.values)
        return np.vstack([feat(dates) for feat in time_features_from_frequency_str(freq)]).transpose(1,0)
