# Supplementary material for: LEET: stock market forecast with long-term emotional change enhanced temporal model
Source: PeerJ Comput Sci. 2024 Apr 2;10:e1969. doi: 10.7717/peerj-cs.1969 (PMC11041952; doi:10.7717/peerj-cs.1969)
Supplement: Supplemental Information 2 [file peerj-cs-10-1969-s002.csv]

Open	High	Low	Close	Adj Close	Volume	Sentiment
132.5500031	133.1600037	132.3600006	132.7700043	104.9555283	135835000	0.019786514
132.6000061	132.9600067	132.4499969	132.5899963	104.8132172	132537100	0.443656291
133.4100037	133.7700043	132.8300018	133.1499939	105.2558823	153850100	0.869221774
133.4299927	133.6699982	132.8800049	133.2599945	105.3428574	100768900	0.981109571
133	133.8300018	132.9400024	133.2400055	105.3270569	120791500	0.873756488
133.8800049	134	133.1199951	133.6600037	105.6590729	120411600	0.325400644
133.4199982	133.9799957	132.6600037	133.3200073	105.390274	170731500	0.790008113
133.9100037	133.9900055	132.3099976	132.8600006	105.0266647	147945400	0.057341649
133	133.4499969	132.1399994	132.4600067	104.7104568	121385400	0.324187408
131.7200012	131.9799957	130.9900055	131.4700012	103.9278717	161187400	0.514353613
132.0800018	132.1799927	130.9600067	131.4600067	103.9199371	162059000	0.324070794
130.6999969	131.7599945	130.2700043	131.5599976	103.9989624	161220400	0.749116078
131.8000031	132.3699951	131.4100037	132.0399933	104.3784332	170006700	0.442895184
130.5899963	132.0299988	129.5099945	130.5599976	103.2084961	210759300	0.843881595
130.7599945	131.3500061	130.4400024	131.3099976	103.8013458	124258800	0.23197182
132.8800049	133.3899994	132.7899933	133.1000061	105.2163849	156133800	0.495498898
133.7899933	133.8399963	133.1000061	133.7799988	105.7539291	135935400	0.660459413
133.6799927	133.8600006	133.1999969	133.6399994	105.6432724	65757100	0.178758097
134.0500031	135.0599976	133.9100037	134.7899933	106.5523148	146600000	0.155736017
135.0500031	135.8699951	134.5	135.6699982	107.2479935	143031000	0.093881946
135.4299927	136.2899933	135.4100037	136.1100006	107.5958099	124791100	0.058395471
136.1600037	136.5700073	135.9799957	136.4299927	107.8487549	115094100	0.23127595
137.0700073	137.1799927	135.9499969	136.2200012	107.6827545	126278700	0.964190322
135.9600067	136.1900024	135.0399933	135.7299957	107.2954102	138375000	0.776170991
135.6699982	135.7299957	134.2299957	134.8300018	106.5839767	182678500	0.345998509
134.0800018	134.9499969	133.0200043	133.6100006	105.6195068	226900000	0.951619964
134.9400024	135.6300049	133.6799927	134.1999969	106.0859146	222787200	0.408853833
134.1900024	135.1100006	133.9799957	134.7200012	106.496994	114104500	0.298014036
135.1699982	136.1100006	135	135.8699951	107.4060669	114806900	0.716098607
135.6699982	135.6900024	133.8200073	134.4400024	106.2756424	193564200	0.902965571
134.0800018	135.3600006	133.3899994	135.0800018	106.7815857	171550700	0.354754888
135.1499939	135.3399963	133.5599976	134.0399933	105.9594498	157444900	0.062473259
133.5599976	134.6100006	132.9700012	133.1900024	105.287529	141675400	0.582752657
132.6900024	133.3500061	132.1199951	133.1699982	105.2717285	192686200	0.907910158
133.2400055	134.5	132.9499969	134.3600006	106.2124252	135217900	0.537889977
134.8000031	135.0299988	133.9400024	134.6799927	106.4653625	119489500	0.731306868
134.3300018	134.6799927	133.3600006	133.6100006	105.6195068	182594900	0.672654795
131.9799957	132.7200012	131.5899963	132.0599976	104.3942413	168700000	0.195129017
132.4400024	132.7299957	131.6999969	131.9499969	104.3072968	147199600	0.584090678
131.4199982	132.9400024	131.3800049	132.3899994	104.6551208	151050100	0.878212852
132.0299988	133.2400055	131.7799988	133	105.1373291	164850000	0.783477224
133.3699951	133.8699951	132.9600067	133.5099945	105.540451	120921900	0.408425932
134.7700043	134.9199982	133.8399963	134.8999939	106.6392899	164731200	0.126267326
134.5099945	134.9199982	131.7599945	131.8699951	104.2440186	233094300	0.254961116
131.9600067	132.2400055	130.9600067	131.7299957	104.1333771	200466800	0.451089365
130.1499939	131.4199982	130.0800018	130.4199982	103.0978317	234690200	0.80726366
130.0899963	130.3600006	128.8699951	129.0399933	102.0069275	179951200	0.074422251
129.6999969	130.0700073	128.8500061	128.9600067	101.9437027	161660500	0.747482963
128.7599945	129.1900024	128.1799927	128.4199982	101.5168152	198696400	0.180358047
128.7700043	129.9299927	128.4600067	129.3999939	102.2915115	160964400	0.393335262
128.8500061	128.9299927	127.2600021	127.5999985	100.868576	238629400	0.763734873
127.8899994	128.2400055	127.0500031	127.6999969	100.9476318	207599800	0.425233666
128.8699951	129.7700043	128.8200073	129.3200073	102.2282944	160570400	0.580744765
128.2400055	129.3000031	126.6800003	127.0199966	100.4101028	300958000	0.284606172
127.0599976	127.9700012	126.3199997	127.3000031	100.6314621	308032800	0.253542568
127.9300003	127.9400024	126.6200027	127.0500031	100.9317093	233284900	0.853787703
126.6200027	127.9700012	126.5800018	127.6999969	101.4480972	159479000	0.289778335
128.3600006	129.6999969	127.75	129.4499969	102.838356	193157300	0.324466406
129.0500031	129.8099976	128.5899963	128.6699982	102.2187119	176703000	0.249399449
127.1600037	128.6399994	126.1900024	128.3000031	101.9247742	334286500	0.376149294
128.2700043	128.3699951	126.6200027	126.8099976	100.741066	226129300	0.874212766
126.8899994	128.4299927	126.6399994	127.9400024	101.6387711	168904700	0.779462429
128.4499969	129.6300049	128.2700043	129.6100006	102.9654999	165556300	0.458975034
130.1999969	130.9299927	129.6300049	130.7200012	103.8472824	244295500	0.607434047
131.1399994	132.1799927	130.7100067	131.9700012	104.8402863	223322700	0.556550475
132.0899963	134.1000061	131.7799988	133.9199982	106.3894501	202385700	0.957860447
133.7799988	134.0800018	133.3899994	133.8099976	106.3020401	165936000	0.937621875
133.4900055	134.1399994	133.1100006	133.9700012	106.4291382	143331600	0.136275462
135.1600037	135.6999969	134.8800049	135.3600006	107.5334473	170464200	0.40590282
133.8300018	135.3600006	133.3899994	134.3999939	106.7707291	194100500	0.388254236
132.75	133.1799927	131.6600037	131.9700012	104.8402863	195918600	0.495143199
131.6900024	132.7799988	131.3600006	131.3999939	104.3874969	214675700	0.70168912
132.0899963	133.2200012	131.5200043	131.8399963	104.7370224	204062600	0.246552663
132.1699982	132.7799988	130.6799927	130.9299927	104.0141144	226111800	0.015573699
131.6600037	131.8699951	130.7700043	131.6900024	104.6178818	220012800	0.834900974
131.0800018	131.2799988	129.6300049	130.6100006	103.7598877	196872100	0.771515361
131.3399963	132.8899994	131.3099976	132.7299957	105.4440689	166554900	0.548049574
133.0700073	133.1499939	132.4199982	132.6499939	105.3804932	137145400	0.828469492
133.3999939	134.8200073	132.6699982	134.4900055	106.8422546	245246300	0.886096017
134.5200043	134.7200012	133.7599945	134.5800018	106.9137802	126019400	0.117804675
133.3000031	134.4900055	133.1600037	133.8300018	106.3179169	136653800	0.770124451
133.7400055	133.9600067	133.0299988	133.3300018	105.9206848	131278200	0.330064773
132.5899963	132.6300049	130.4299927	130.6000061	103.7519684	249020100	0.616191288
130.6000061	131.7700043	130.0099945	130.2200012	103.4500732	207939900	0.433135424
128.9100037	130.5500031	127.9700012	129.3300018	102.7430115	307038400	0.266193378
130.8399963	130.9600067	127.5299988	128.7799988	102.3060913	325790900	0.95930592
127.8099976	128.5	125.4899979	125.4899979	99.69241333	346653800	0.88653216
125.6600037	126.3099976	123.5299988	126.1699982	100.2326431	370830800	0.235346355
124.4199982	124.6200027	120.0599976	120.2600021	95.53759003	520721800	0.662329977
121.7600021	122.0699997	116.8600006	120.0800018	95.3945694	655619200	0.188298728
116.9100037	120.1200027	112.0199966	112.2600021	89.18218994	702263900	0.824584521
114.0699997	117.6399994	110.2699966	117.4800034	93.32907104	717828700	0.810331666
115.2600021	116.2799988	111.9499969	112.2900009	89.20600891	662607400	0.036507738
113.2600021	118.9199982	112.3199997	117.3300018	93.20991516	487979700	0.871977657
118.4000015	119.2099991	117.2799988	118.1200027	93.8374939	313731600	0.814102629
119.1900024	120.7399979	119	120.6200027	95.82359314	258810600	0.550617555
119.4700012	120.6900024	118.3099976	119.5899963	95.00532532	294095200	0.85303891
120.25	121.1999969	118.7200012	119.6699982	95.06887817	238201100	0.187716938
116.5	119.7099991	113.3899994	114.5100021	90.96965027	512956300	0.451377682
112.9599991	115.8799973	112.5	112.6399994	89.48407745	428281300	0.681516463
115.1699982	115.2300034	112.4100037	112.7300034	89.55555725	275090600	0.489409962
113.1500015	116.5699997	112.5800018	116.4400024	92.5029068	331136600	0.061188523
116.1900024	118.2399979	115.9199982	118.0800018	93.80568695	246869700	0.608785575
118.7300034	119.4000015	115.8700027	116.2799988	92.37580109	312365400	0.518522422
115.6900024	118.5100021	113.8499985	117.9700012	93.71833801	314495900	0.331698529
119.5599976	121.4300003	118.0599976	121.3600006	96.41148376	190977200	0.625554677
120.8300018	122.4300003	119.2600021	121.6800003	96.66566467	241315700	0.862140749
122.4599991	123.5100021	121.3000031	122.2200012	97.09467316	301828400	0.670989501
122.2900009	123.4000015	120.7799988	120.9400024	96.07778168	254585900	0.09057778
118.4199982	120.8700027	117.4300003	117.8499985	93.62303162	255517200	0.319971223
114.3899994	117.1600037	114.3799973	116.9899979	92.93982697	285130500	0.480844344
118.7600021	120.3399963	118.3600006	120.2900009	95.56141663	209803200	0.156352246
119.5699997	120.9400024	118.7699966	119.0400009	94.56837463	250568200	0.629511907
117.6800003	119.0599976	115.2799988	115.9199982	92.08978271	380195100	0.380874172
114.4700012	116.7600021	114.0500031	116.6699982	92.68558502	305793500	0.654782476
117.0500031	118.1800003	116.2200012	117.7399979	93.5356369	272514700	0.110807664
118.3399963	120.8000031	116.7200012	119.3700027	94.83055115	319389500	0.428792201
120.6500015	121.4700012	119.4000015	121.4300003	96.4670639	326777200	0.29885407
121.2900009	121.9700012	120.3199997	121.5199966	97.03801727	284528300	0.887242906
119.5299988	120.9300003	118.7200012	120.3099976	96.07180023	241517000	0.870677234
120.8199997	121.9899979	120.0100021	120.1699982	95.95996094	218932200	0.857826109
120.2300034	120.5999985	116.4400024	116.6299973	93.13317871	316251300	0.457270364
113.25	114.2099991	111.3000031	112.8600006	90.12269592	513911300	0.215455299
112.1100006	114.1600037	112.0199966	113.5400009	90.66570282	307242500	0.165060048
114.6100006	116.4000015	112.9800034	116.2399979	92.82177734	260673700	0.333176743
118.5299988	119.5599976	116.8399963	117.5400009	93.85984802	311753900	0.974692011
117.7799988	118.4899979	114.9700012	115.1399994	91.94335175	286696800	0.838302305
117.0500031	117.6299973	113.9300003	116.0500031	92.67003632	298108900	0.766547371
114.4499969	115.4499969	113.0699997	113.1500015	90.35425568	288392300	0.523978921
112.4899979	113.9499969	109.8099976	109.9300003	87.78299713	365136800	0.074397046
108.3499985	112.5800018	107.4300003	112.3399963	89.7074585	459177500	0.570787136
112.6200027	114.7200012	111.5800018	114.4199982	91.3684082	284108000	0.785241713
114.3600006	116.6600037	113.5100021	116.4899979	93.02136993	257800800	0.511266169
117.1699982	117.25	115.0599976	115.7099991	92.39852142	312657900	0.073922541
117.6800003	119.6299973	117.6699982	119.5800018	95.4888382	230666300	0.131880118
118.8700027	120.0400009	118.75	119.6999969	95.58465576	209088000	0.877623811
120.5999985	122.1399994	120.3300018	120.75	96.423172	281544900	0.764829979
120.0400009	120.8700027	119.1200027	120.5100021	96.23151398	212538800	0.011343601
121.9100037	122.5999985	121.2300034	122.5699997	97.87649536	211397600	0.88550678
121.9899979	122.5500031	119.9300003	120.2300034	96.00791168	202311600	0.145880175
120.1399994	123.5	119.1999969	122.5800018	97.88446808	318857900	0.192036681
122.3799973	123.0800018	120.7099991	121.1299973	96.72658539	226601300	0.399851949
121.4300003	122.0999985	119.8199997	121.6600037	97.14980316	262075600	0.803444593
123.0899963	124.1200027	122.7200012	123.9700012	98.99443817	278999400	0.039875519
124.1699982	125.8000031	124.0599976	125.4899979	100.2082062	203215600	0.797387938
124.8899994	124.9499969	122.7799988	123.0500031	98.25976563	268596800	0.49526135
124.3499985	124.7699966	122.2099991	124.3000031	99.2579422	289053800	0.796066625
127.6299973	129.4199982	126.6100006	128.6300049	102.7156448	393220200	0.948191424
128	128.8500061	127.8000031	128.6000061	102.6916428	225906500	0.46104143
127.1600037	128.6199951	125.3199997	125.5	100.2161713	228146700	0.420092321
122.0299988	123.5100021	121.5199966	122	97.42131042	416565800	0.862672578
123.8300018	124.4000015	122.7900009	123.9899979	99.01039124	244717600	0.49118543
125.2699966	126.5	123.5999985	126.25	100.815094	291174800	0.090420627
125.2300034	125.6999969	124.0100021	125.4800034	100.2002182	249401600	0.686211513
125.3899994	126.3899994	124.1999969	126.2600021	100.823082	196617200	0.29183105
126.9199982	128.0200043	125.7099991	127.8799973	102.1167221	224426300	0.312235751
124.8899994	125.8000031	122.8600006	123.1600037	98.34762573	337982000	0.444479561
124.7900009	124.9400024	123.0199966	124.3199997	99.27393341	231866500	0.117179366
125.8300018	126.9899979	125.7900009	126.6600037	101.1424866	189924400	0.970104041
126.1900024	127.4499969	124.9199982	125.4599991	100.1842346	159258300	0.199201924
125.1699982	126.75	124.7200012	126.0800018	100.6793213	184709400	0.310472153
124.8099976	126.3399963	123.9000015	124.0800018	99.08227539	235782500	0.707281399
123.8499985	124.1600037	121.2300034	122.1100006	97.50914764	331219600	0.910568304
122.5	122.75	121.4700012	121.9800034	97.40531921	215580400	0.347255692
120.1999969	120.3499985	118.6500015	119.6600037	95.55273438	229611600	0.582582265
119.4000015	120.0999985	118.5199966	119.1900024	95.17741394	216494900	0.915868222
118.0699997	119.1900024	116.5599976	116.5599976	93.07726288	224329100	0.86834085
116.3799973	117.6999969	116.1999969	116.3399963	92.90159607	99557000	0.102907969
119.5400009	120.1800003	118.8199997	119.7099991	95.592659	210686000	0.926518624
120.0500031	121	119.6100006	120.0500031	95.86417389	199241500	0.405101865
123.4899979	125.2200012	120	124.9899979	99.80891418	324439500	0.870636591
124.8499985	125.6399994	124.4300003	124.9700012	99.79298401	176954800	0.504142798
126.1200027	126.5	124.7799988	124.8600006	99.70510864	221109700	0.929937513
126.8399963	127.1800003	125.4400024	126.2200012	100.791153	225263900	0.237513593
126.2099991	127.1100006	125.7600021	126.2600021	100.823082	178842100	0.373681426
125.8399963	127.2600021	124.9700012	126.7300034	101.1983643	237802500	0.494201342
125.9000015	126.1800003	123.6500015	123.9499969	98.97846985	240862800	0.205178994
124.5100021	126.3700027	124.4000015	126.0500031	100.6553726	209111400	0.99744929
124.9499969	124.9700012	123.1600037	124.2099991	99.18606567	215826100	0.440301639
124.8600006	125.5699997	122.4499969	123.0500031	98.25976563	245159800	0.7424154
122.5599976	123.0299988	121.4700012	121.7399979	97.21369171	238618800	0.260424461
123.0299988	123.1999969	121.9899979	122.1800003	97.56505585	199109200	0.768386364
122.2300034	122.9499969	121.3000031	121.5899963	97.70968628	220481400	0.145455565
122.0599976	122.3199997	120.0299988	120.2900009	96.6650238	183903000	0.340430758
122.1800003	124.1399994	120.3700027	123.9300003	99.59012604	225418100	0.57299755
123.9300003	124.3600006	122.75	124.1699982	99.78297424	194230900	0.841796505
124.6299973	125.4000015	124.2300034	125.2699966	100.6669312	119465400	0.466896606
125.6699982	126.4300003	125.4100037	126.3899994	101.5669861	92187200	0.046225142
126.1699982	126.8199997	126.0599976	126.4899979	101.6473236	86075700	0.989399212
126.5100021	126.5299988	124.7300034	124.8300018	100.3133392	119107100	0.125162494
125.2399979	126.25	124.8600006	126.1200027	101.3500061	123507200	0.306342574
126.0199966	126.3300018	125.5	125.5	100.8517838	95599000	0.27605171
127.7600021	128.3800049	127.4300003	127.5	102.4589691	193697900	0.827266155
127.1999969	127.8099976	126.7099991	127.6999969	102.6196899	127186500	0.423801659
127.0100021	128.2299957	126.4300003	128.0399933	102.8929367	173895000	0.955008655
128.1999969	128.2200012	127.2900009	127.7099991	102.6277237	148050000	0.866340892
128	128.1799927	127.4100037	128.0200043	102.8768539	99530200	0.496371999
129.3899994	129.6499939	128.9499969	129.1300049	103.7688217	115282000	0.313732606
128.7299957	129.3699951	128.5200043	129.1999969	103.8250809	111540700	0.64558663
129.5700073	129.6999969	128.5399933	129.5099945	104.0741806	118983700	0.992132441
128.6399994	129.0500031	127.7200012	128.8399963	103.5357819	179836200	0.488082923
130.0800018	130.3200073	128.8999939	129.3399963	103.9376068	132209200	0.442932231
129.3099976	130.8399963	129.0800018	130.7700043	105.0867691	163395200	0.797695452
131.2200012	131.5700073	130.8000031	131.4600067	105.6412582	126328900	0.507602642
131.2400055	131.9499969	130.9199982	131.9499969	106.0350113	138230200	0.212781755
131.5099945	132.25	130.9799957	131.6100006	105.7617569	129295800	0.843785942
130.8000031	131.5	130.6000061	131.4600067	105.6412582	103083300	0.376430788
131.2599945	132.8699951	130.75	132.5599976	106.5251999	198613200	0.859751733
133.1499939	133.3999939	131.3600006	131.8800049	105.9787598	184880500	0.510456603
131.2400055	132.0500031	131.1499939	131.8200073	105.9305267	135259100	0.731673533
130.5099945	131.4400024	130.0599976	131.3699951	105.5689011	147311800	0.936120714
132.0200043	132.1799927	130.6799927	131.3200073	105.528717	157212000	0.820345433
132.2899933	133.1399994	132.1300049	132.4700012	106.4528732	166234500	0.287829032
132.7299957	133.0200043	132.2100067	132.6799927	106.6216278	113090400	0.583917317
134	134.6199951	133.7700043	134.5399933	108.1163177	160598500	0.457598593
133.9799957	134.5099945	133.8300018	134.4499969	108.0439987	107694500	0.283512032
134.1699982	135.0200043	133.6399994	134.7899933	108.3172073	135528100	0.372680611
134.8600006	135.2200012	134.3099976	135.1900024	108.6386414	139361400	0.949873825
135.4100037	135.5899963	134.5599976	135.3600006	108.7753067	148602900	0.869957992
134.1600037	134.4700012	133.8399963	134.3600006	107.9716644	167907500	0.314081916
135.3200073	135.5200043	134.7400055	135.3600006	108.7753067	115841900	0.033582927
135	135.2700043	134.25	135.1900024	108.6386414	165329500	0.892396378
135.6300049	135.8300018	134.2899933	134.5599976	108.13237	195195100	0.669850179
134.5700073	136.1699982	134.3300018	136.0500031	109.3297501	186567800	0.440475321
136.5200043	136.6300049	135.9600067	136.4100037	109.6190567	129869400	0.122127827
136.7299957	137.0500031	136.0500031	136.4700012	109.6672668	134042300	0.087356257
136.2599945	136.5500031	135.7899933	136.0299988	109.3136749	124455300	0.730633704
135.9600067	136.7299957	135.5	136.6300049	109.7958374	137704300	0.245833416
136.9299927	137.1999969	136.6300049	136.9299927	110.0369186	105539100	0.106977481
136.0200043	137.5299988	135.8000031	137.1600037	110.2217484	145728900	0.242276779
137.1999969	137.7200012	136.9299927	137.5599976	110.5431747	129355900	0.723652496
137.7599945	138.1900024	136.5399933	137.0200043	110.1092453	185934700	0.994649701
137.3099976	137.9900055	136.9299927	137.7299957	110.6797867	145023500	0.896187312
137.6399994	137.8200073	137	137.3099976	110.3423004	120638300	0.941661813
137.1000061	137.1999969	136.2799988	136.75	109.8922729	140765000	0.706975695
135.3500061	135.4299927	134.3600006	134.75	108.28508	202129900	0.916589398
135.0599976	135.9100037	134.9299927	135.6900024	109.0404587	143692200	0.442281509
136.5200043	137.3200073	136.2400055	137.0399933	110.1253204	116968900	0.905404619
137.3000031	137.9299927	137.1300049	137.5700073	110.5512238	122836800	0.119466103
137.5500031	137.7599945	137.0899963	137.5800018	110.5592728	104003500	0.705573939
138.3200073	140.1300049	138.0899963	140.0599976	112.5521622	184090500	0.206605578
140.1000061	140.4499969	139.4799957	139.9100037	112.4316406	145163600	0.243088875
140.1199951	140.7799988	139.7599945	140.7200012	113.0825653	165118500	0.548459756
140.3600006	140.4799957	140	140.3000031	113.2391052	152893500	0.419781675
140.2100067	141.2799988	140.1100006	140.8500061	113.6831284	125291100	0.871590117
140.0500031	140.6100006	139.6399994	140.4400024	113.3521652	121729700	0.83379441
140.5200043	140.6499939	139.9199982	140.2100067	113.1665115	122388400	0.188585343
139.1799927	139.5500031	138.7400055	139.1999969	112.3513336	135216700	0.235988496
139.3200073	139.8099976	138.5500031	139.6499939	112.7145157	120521000	0.212686809
140.6499939	141.6100006	140.6000061	141.6100006	114.2964554	120164000	0.651800475
141.7400055	141.8300018	141.0800018	141.1699982	113.9413147	119868500	0.023868741
141.1000061	141.3200073	139.6399994	140.4700012	113.3763733	148562100	0.550960428
139.6399994	140.4900055	139.0899963	140.2299957	113.1826248	164963700	0.310092007
140.9199982	141.0500031	140.0500031	140.8099976	113.6507416	135486800	0.941838076
140.6399994	142.2100067	140.3600006	141.8399963	114.4821091	151741100	0.835945709
141.6399994	141.8800049	140.4299927	141.2599945	114.0139694	155806700	0.283086325
140.2200012	140.3399963	139.3399963	139.8600006	112.8840332	146896000	0.183454184
139.3800049	140.1999969	139.2599945	139.7899933	112.8274994	137439400	0.657068263
138.0299988	139.8399963	137.8399963	138.2200012	111.560318	127555900	0.29659694
137.9499969	138.3399963	135.7599945	135.8999939	109.6878281	235360300	0.735831874
137.2899933	137.5399933	136.75	137	110.5756149	154133000	0.374444605
137.1300049	138.8999939	137.0299988	138.7899933	112.0203857	154321500	0.382492953
138.4700012	138.8200073	137.0099945	137.1399994	110.6886444	169246700	0.942519189
137.8399963	138.0399933	136.5800018	137.0500031	110.6160507	147825300	0.290577244
137.8399963	139.3600006	137.6999969	139.0800018	112.2544556	147877600	0.237872814
138.4600067	139.0800018	138.3800049	138.6100006	111.8751678	123884200	0.30870564
138.6300049	139.1499939	137.0700073	137.7200012	111.1567917	198666700	0.728255052
138.3300018	138.8300018	137.8699951	137.9499969	111.3423843	143199600	0.14824002
136.5399933	136.9100037	135.9400024	136.7899933	110.4061432	171844900	0.217014374
136.9100037	137.6600037	136.8000031	137.3099976	110.8258743	137484200	0.966603034
138.6499939	139.25	138.5299988	139.1900024	112.3432388	150252200	0.468199099
138.8899994	140.3200073	138.8099976	140.1600037	113.126152	136291600	0.474001373
140.5800018	140.7899933	139.8000031	140.3899994	113.3117981	130725000	0.76461472
140.1100006	140.2100067	139.4900055	139.8699951	112.8920822	115092200	0.557937461
139.7899933	141.6600037	139.6300049	140.7400055	113.5942612	138832200	0.016321964
139.9199982	140.4600067	139.4600067	140.3200073	113.2552872	121081000	0.355093515
140.3399963	140.4499969	138.9900055	139.25	112.3916855	143759700	0.551868436
138.5200043	139.3000031	136.9199982	137	110.5756149	193927300	0.579037144
136.5099945	137.5599976	136.4600067	137.1000061	110.6563721	127765900	0.191183343
136.2799988	136.7700043	134.9199982	136.5500031	110.2124557	213377700	0.964477848
135.1000061	136.6100006	134.4900055	135.7400055	109.5586777	220752500	0.115268849
136.6799927	136.8500061	135.7100067	136.0200043	109.7846451	150600000	0.168488655
135.1699982	136.8699951	135.1100006	135.6100006	109.4537582	153032400	0.350982489
134.3099976	135.6100006	133.9100037	134.1100006	108.2430649	163910000	0.846452801
134.0200043	134.8099976	133.1300049	133.3399963	107.621582	207629300	0.288416962
133.9400024	134.5500031	132.8000031	132.8300018	107.2099152	207265500	0.85289202
132.8600006	133.0200043	130.7899933	130.8600006	105.6199112	247992900	0.462117988
131.3699951	131.6000061	129.5500031	129.7400055	104.7159348	319615900	0.889555119
130.1600037	132.0200043	129.9499969	131.9700012	106.5158005	177861100	0.647985985
132.3099976	133.2299957	131.3399963	132.1999969	106.7014542	197531200	0.234611674
131.25	132.4600067	129.9900055	132.2700043	106.7579575	204958400	0.972429852
132.6300049	132.8399963	131.4199982	132.5299988	106.9677887	167357600	0.862415668
132.4799957	132.8500061	131.7799988	132.1000061	106.6207581	135465600	0.405505674
133.1600037	133.9299927	131.1699982	133.6999969	107.9121552	152883500	0.791643474
132.5599976	133.6900024	131.4900055	131.7599945	106.3462906	162370400	0.197593079
131.7100067	132.4499969	130.3399963	131.4700012	106.1122589	196186000	0.731764945
129.4100037	131.5	128.1600037	128.1600037	103.4406662	253240900	0.366650204
128.3899994	128.7400055	127.1399994	128.1000061	103.3922653	202545800	0.017734001
127.8499985	129.2599945	127.7799988	129.0700073	104.1751633	164149400	0.254404865
129.9700012	132.0299988	129.9299927	131.9700012	106.5158005	184202800	0.784309101
133.4700012	133.5299988	131.7799988	132.0500031	106.5803986	184772700	0.400754699
131.7100067	133.1300049	131.2899933	133.1000061	107.4278717	143915400	0.958616092
134.1699982	134.25	131.2799988	131.4100037	106.0638351	169756100	0.246225782
131.7899933	133.0099945	131.1600037	132.9199982	107.2825775	181931800	0.37452617
132.5299988	133.3600006	131.6199951	132.0700073	106.5965042	172223900	0.831884542
132.3399963	134	131.9799957	133.4700012	107.7264709	230615500	0.603876815
133.3800049	134.2599945	133.1000061	134.1399994	108.8282623	169444500	0.638488254
133.5800018	134.7299957	133.2799988	134.3999939	109.0391922	131360900	0.083523059
135.0800018	136.25	134.3699951	135.6999969	110.0938568	137382600	0.458731711
135.7100067	136.1000061	134.2700043	135.4799957	109.91539	206451800	0.145581292
135.6399994	135.7799988	132.3300018	132.4400024	107.4490128	205272200	0.575884103
133.1300049	133.7100067	132.6199951	133.4600067	108.2765732	130029200	0.026022558
132.0500031	132.1000061	130.8500061	131.3200073	106.5404053	146375700	0.761682747
131.6999969	132.3800049	130.9299927	131.9799957	107.0758438	141634000	0.736677856
132.4199982	133.4299927	131.9700012	133.1699982	108.041275	108088000	0.608596048
132.2899933	132.9900055	131.2799988	132.7899933	107.7329941	169242100	0.95245325
135.1999969	136.2700043	134.8500061	136.1000061	110.4184113	212250900	0.251780887
136.4799957	136.6499939	135.5200043	136.5099945	110.7510376	129524500	0.609353827
136.4799957	137.5099945	136.3399963	137.4100037	111.4812241	80450000	0.172881522
136.8999939	137.8000031	136.2899933	136.7899933	110.9781952	126177500	0.005295417
135.4700012	135.7700043	134.8500061	135.4900055	109.9235153	151192100	0.30345474
135.3800049	135.5700073	134.6999969	135.3200073	109.7855988	103780500	0.587475657
136.0099945	136.2299957	133.6799927	134.1399994	108.8282623	167884800	0.081533464
134.2100067	134.6000061	133.3800049	134.1600037	108.8444672	141733400	0.181567571
133.3800049	134.2299957	132.6000061	133.5099945	108.3171539	143583200	0.433710207
133.8600006	135.8899994	133.8399963	135.75	110.1344757	129642600	0.652842868
135.4400024	135.8300018	134.8999939	135.4299927	109.8748322	97525200	0.040638072
135.9700012	136.6399994	134.5500031	136.3600006	110.629364	138860300	0.91388121
136.0399933	137.6399994	135.9600067	137.3699951	111.4487381	113349700	0.453083502
137.6499939	138.1799927	137.2100067	137.7299957	111.7408295	129847300	0.978361048
136.9499969	137.1600037	136.3200073	136.4700012	110.7185898	142904500	0.401530109
134.4700012	136.3800049	133.8399963	135.0899963	109.5990067	145210900	0.107960987
135.1900024	135.25	133.0299988	133.9299927	108.6578751	173301200	0.294007664
134.2100067	134.5599976	133.25	133.9600067	108.6822662	129122300	0.413841499
135.8899994	136.4600067	135.2599945	136.1699982	110.4751892	156526500	0.159506675
136.8899994	139.0700073	136.1399994	138.6799927	112.5115509	236768900	0.407617117
138.5200043	139.3399963	138.2700043	138.6799927	112.5115509	106782000	0.219689071
138.4900055	138.8699951	137.7100067	137.7100067	111.7246475	120575900	0.680457499
138.6999969	138.7299957	137.3999939	137.5899963	111.6272659	138293800	0.417650474
136.5500031	137.5700073	135.5800018	136.6399994	110.8565292	199556600	0.945270106
138.5599976	139.6399994	136.6799927	139.3500061	113.0551376	157825000	0.626098183
139.7200012	140.1699982	139.5599976	139.6199951	113.2741776	86326200	0.99237697
140.1799927	140.9199982	140.0299988	140.3200073	113.8421326	109545100	0.436895849
139.8500061	140.6499939	139.8099976	140.4900055	113.9800262	89754700	0.320902162
140.2899933	140.8899994	140.1499939	140.6100006	114.0773849	90291700	0.517538019
140.0399933	140.8899994	139.8099976	140.8399963	114.2640305	99792700	0.843565539
140.6000061	140.8399963	140.0399933	140.7700043	114.2071533	79426900	0.919996202
141.2899933	141.3800049	140.3699951	140.7899933	114.2234268	102379400	0.728996898
140.6399994	141.1900024	140.5500031	140.9499969	114.3532257	71085900	0.241193985
141.1499939	142.1600037	140.8000031	141.9900055	115.1970139	112014200	0.541046425
142.2299957	142.3000031	141.8600006	142.1799927	115.3511429	90813700	0.540706097
141.9799957	142.2200012	141.5899963	142.1900024	115.3592911	78255700	0.996767908
142.5399933	143.0899963	141.4499969	141.7599945	115.0103607	105581100	0.949992928
141.3999939	142.0500031	141.0700073	141.8200073	115.0590363	133243500	0.9165087
141.4700012	141.4799957	140.4400024	140.6600037	114.117981	111466400	0.508340215
140.3099976	141.8300018	140.2200012	141.5099945	114.8075562	99481200	0.209022202
141.8899994	142.0800018	141.3399963	141.5399933	114.831871	68785900	0.657654062
141.1799927	141.8399963	140.9700012	141.3999939	114.7183228	75689600	0.329219901
141.5200043	141.8899994	141.1199951	141.5099945	114.8075562	65421300	0.828670969
140.8999939	140.9400024	140.1900024	140.4900055	113.9800262	96589900	0.29156304
141.2899933	141.8200073	140.3600006	141.1600037	114.5236206	151970400	0.689264823
141.0399933	141.4600067	140.1300049	141.0299988	114.418129	120226200	0.205115236
141.0899963	141.4700012	140.6300049	140.9100037	114.3207703	100660300	0.286618778
141.7599945	143.7799988	141.75	143.7700043	116.6411285	158272500	0.570229535
144.0099945	144.3899994	143.8800049	144.3300018	117.0954056	107272100	0.707488945
144.1900024	144.4400024	143.4600067	143.5099945	116.430191	86458500	0.07018554
143.6000061	144.3699951	143.5599976	143.9100037	116.754715	88760000	0.971038328
144.3899994	144.5500031	143.8999939	144.3899994	117.1441193	87640900	0.51013935
144.3699951	147.0399933	143.9900055	146.5899963	118.928978	225470200	0.481945323
146.8800049	148.1100006	146.7599945	147.2400055	119.4563675	169777000	0.994664659
146.9400024	147.1900024	146.3699951	146.7400055	119.0506821	119427800	0.384479747
146.4900055	146.8099976	146.25	146.6199951	118.9533157	98326600	0.7618173
146.7899933	147.1699982	146.4100037	146.6999969	119.0182495	128318300	0.175340656
146.0299988	146.7899933	145.6300049	146.7100067	119.0263519	154009800	0.265580343
146.6399994	146.6699982	145.8099976	145.8699951	118.9765625	108737500	0.824432042
145.1499939	145.9799957	145.0399933	145.6499939	118.7971497	95682000	0.055360225
145.9600067	146.2400055	144.0599976	144.1000061	117.5328903	133165200	0.807296764
144.0700073	144.1100006	142.9499969	143.2899933	116.8722534	146502200	0.240001945
143.8899994	144.9700012	143.5099945	144.6399994	117.9733429	111830300	0.925400625
144.0899963	144.5599976	143.4600067	143.9700012	117.4268951	150696100	0.866591364
144.5200043	145.6900024	144.0099945	144.3500061	117.7368317	135911200	0.375948433
144.9199982	145.1499939	143.8300018	144.5	117.8591919	113422200	0.68315735
144.8899994	145.4299927	144.1300049	145.0899963	118.3403854	121283100	0.535602604
145.6399994	146.3399963	145.4400024	146.1300049	119.1886673	124311600	0.142018987
146.9100037	147.1600037	145.6999969	146.1399994	119.1968231	124842100	0.544464725
145.6000061	146.1199951	145.3099976	145.6399994	118.7890015	78415400	0.188483622
145.5299988	145.6499939	144.1499939	144.1999969	117.6144791	148872900	0.360625242
144.1799927	144.3200073	143.0899963	143.2799988	116.8640747	124247500	0.886792089
144.2799988	144.4900055	143.3300018	143.3600006	116.9293365	123601500	0.821568612
143.4600067	143.9499969	142.5800018	142.8899994	116.5460281	124181900	0.946012559
143.2299957	144.2299957	142.7700043	144.0800018	117.5165634	107689100	0.241091786
144.7599945	145.6399994	144.6600037	145.5399933	118.7074432	108815500	0.41599976
145.6399994	146.3200073	145.4199982	146.1999969	119.2457504	128834100	0.513254086
145.8200073	146.5200043	145.3300018	145.8200073	118.9358368	148108500	0.453992295
145.5500031	145.5599976	143.0500031	143.3899994	116.9538498	185645200	0.735792043
143.1499939	143.6699982	142.2799988	143.4100037	116.9701385	125578600	0.50902134
141.8600006	142.0599976	140.8300018	141.4199982	115.347023	192056300	0.901873183
141.9299927	142.1000061	140.8000031	141.0200043	115.0207672	120179400	0.292823629
142.0200043	142.2799988	140.5700073	141.4299927	115.3551788	134457400	0.689891339
141.3000031	141.8399963	140.3899994	141.3500061	115.2899551	146023500	0.176524966
141.8500061	142.0299988	140.6799927	141.3500061	115.2899551	103438500	0.013087076
141.6499939	143.0099945	141.5200043	142.8300018	116.4970398	100995600	0.885638346
143.6799927	143.7200012	141.4100037	141.5599976	115.4611969	137702200	0.207203691
141.3500061	142.1699982	140.9299927	141.8500061	115.6977386	98378500	0.756020238
142.2799988	143.5200043	142.1300049	142.9600067	116.6031113	107068100	0.066045319
141.6600037	141.6799927	139.0599976	139.7200012	113.9604111	264304500	0.127038193
139.6999969	140.4100037	137.9299927	138.0399933	112.5901566	181517300	0.832337535
137.6199951	139.4400024	137.5500031	138.1600037	112.6880722	201055300	0.091445889
138.5899963	138.8099976	137.9600067	138.2700043	112.7777328	97677500	0.916049679
137.5399933	139.25	137.3600006	137.7899933	112.3862381	123018300	0.361771956
138.2100067	138.4299927	135.6199951	135.9299927	110.8691864	191505000	0.38581015
135.9799957	136.4900055	135.1799927	135.6999969	110.681572	178128400	0.250181683
135.8999939	136.6399994	134.6999969	136.3699951	111.2280502	239483900	0.866829942
137.8999939	139.1499939	136.4100037	139.1300049	113.4792252	151495800	0.564983656
138.9100037	139.4199982	138.0800018	139.1900024	113.5281677	119807400	0.524274186
139.3099976	139.5700073	139.0299988	139.4499969	113.7402267	81710800	0.349704769
140.1300049	141.3999939	140.0399933	141.3500061	115.2899551	65409200	0.034597098
140.6499939	141.3600006	140.1900024	141.0500031	115.0452576	100124400	0.971997227
140.9100037	141.3899994	140.2400055	140.3300018	114.457962	128646200	0.48646921
139.7599945	141.5399933	139	141.4600067	115.3796616	177086500	0.136172347
141.9900055	142.5099945	141.3699951	142.1199951	115.9179611	151085900	0.227938606
142.1399994	142.4199982	141.6600037	142.1499939	115.9424362	136568300	0.569068745
142.8000031	142.9199982	141.3399963	141.4499969	115.3714981	124656300	0.334631316
141.4400024	141.8699951	140.8699951	141.25	115.2083435	127512200	0.51955973
141.3699951	142.1600037	140.3699951	141.5	115.4122543	147300500	0.47078454
141.3699951	142.0399933	141.1600037	141.9799957	115.8037643	103220600	0.829130343
142.5299988	142.6900024	141.6699982	142.4100037	116.1545181	108726400	0.469381173
142.2100067	142.8099976	142.1499939	142.4700012	116.2034683	98840700	0.982474366
143.0599976	144.1100006	142.9900055	143.4400024	116.9945679	152570400	0.693181783
144	144.5500031	143.3099976	143.5099945	117.0517044	145880100	0.157158349
143.4199982	143.8300018	142.2700043	142.6300049	116.3339157	135715000	0.556510949
142.3200073	142.5800018	141.8800049	142.1000061	115.9016571	137701700	0.550340588
142.4700012	143.8500061	142.4299927	143.7700043	117.2637634	143238200	0.804397478
144	145.5	143.7899933	145.3699951	118.5687637	177762800	0.985595488
145.5299988	145.5800018	144.2400055	144.2899933	117.6878738	150895400	0.459070084
144.3800049	145.1399994	143.9799957	145.1199951	118.3648148	168487000	0.365400204
142.1699982	144.0899963	141.9400024	142.7899933	117.2904358	245883800	0.331977619
142.4799957	142.5599976	142.1900024	142.3500061	116.9290619	53874600	0.680229064
142.6399994	142.7100067	141.3500061	141.75	116.4361496	106947700	0.867033472
141.7899933	142.0800018	139.9199982	141.5599976	116.2800903	167920600	0.47969452
140.6399994	141.4199982	139.8699951	140.0299988	115.0233078	148806700	0.531403768
139.6600037	142.5599976	139.5399933	142.4100037	116.9783325	243935200	0.193676464
145.1100006	146.1499939	144.7299957	146.0599976	119.9764862	192059000	0.129684328
145.9900055	146.3699951	145.3399963	145.7299957	119.7054367	144761800	0.587987338
145.9700012	146.6100006	145.6699982	146.3699951	120.2310944	116817700	0.097397161
145.8500061	146.1100006	145.4299927	145.9700012	119.9025345	110002500	0.320470935
145.7100067	145.9100037	144.9799957	145.5500031	119.5576096	121265100	0.505664844
145.8699951	146.3200073	145.6399994	145.9199982	119.8615036	90745600	0.97684568
146.7299957	147.0899963	145.9700012	147.0800018	120.8143158	130735400	0.33479828
147.0399933	147.1499939	146.6100006	147.0700073	120.8060532	113917300	0.381588299
146.8899994	147.0700073	146.4299927	146.9700012	120.7240067	89567200	0.693008015
146.2899933	147.2100067	146.1999969	147.0700073	120.8060532	93172600	0.713810681
146.7700043	147.2799988	146.6100006	147.0500031	120.7896805	104849500	0.51414522
147.6999969	148.4199982	147.1499939	148	121.5700455	133833500	0.937961817
147.9700012	148.4900055	147.4299927	148.3300018	121.8410568	169906000	0.786803786
148.3300018	149.1300049	147.9799957	149.1300049	122.4982452	111797300	0.323093985
149.1300049	149.5	148.8600006	149.3699951	122.6953583	104596100	0.3415771
149.1499939	150.1399994	149.0099945	149.4100037	122.728241	146426400	0.434035697
149.8800049	150.25	149.3699951	150.25	123.4182129	147211600	0.743011886
150.2899933	150.3300018	149.5099945	150.0700073	123.2704391	113357700	0.108113388
149.7700043	150.8500061	149.6699982	150.6600037	123.7550201	105694400	0.306545163
150.6399994	150.9400024	149.9299927	150.0700073	123.2704391	137447700	0.091777862
149.8899994	150.3800049	149.6000061	149.6999969	122.9664154	108975800	0.422491603
150.6499939	151.4199982	150.3899994	151.2400055	124.2314758	131173000	0.825991795
150.3200073	151.2700043	149.4299927	149.5399933	122.8350677	159073600	0.549310342
150.3500061	151.4799957	150.2899933	151.0500031	124.0754089	113912400	0.960845396
150.5200043	151.2599945	150.4100037	151.1600037	124.1657257	138762800	0.863030597
151.2100067	151.3500061	149.8600006	150.9600067	124.0014038	162490000	0.886679137
151.2200012	151.8899994	151.2200012	151.8000031	124.6914597	103133700	0.866452179
151.7400055	151.8999939	151.3899994	151.7700043	124.6668167	73775000	0.91721188
151.7799988	152.3000031	151.6100006	152.0200043	124.872139	65392700	0.290726639
152.3300018	152.6100006	151.7200012	152.1499939	124.97892	82322600	0.127135909
151.6900024	152.4700012	151.5200043	152.2899933	125.0939102	80834300	0.123292751
152.4299927	152.5899963	151.5500031	152.1100006	124.9460907	215226500	0.952950073
152.3699951	153.2799988	152.1600037	153.25	125.882515	95105400	0.021924943
153.1399994	153.1900024	151.2599945	151.3399963	124.3135834	160574800	0.005272538
150.9600067	151.4199982	149.9400024	150.4199982	123.5578232	183257000	0.769937006
151.1499939	151.8899994	150.4900055	151.8899994	124.7653961	106356600	0.942728344
152.6300049	152.8600006	149	149	122.3914566	245824800	0.419359181
149.7200012	150.1999969	148.7299957	150.0200043	123.2293015	186596200	0.933544277
149.8899994	152.3300018	149.7599945	151.9100037	124.7817917	150781900	0.133115821
151.8999939	152.8699951	151.4100037	151.6100006	124.5353241	126866000	0.402179239
151.0899963	152.3399963	150.4100037	152.1100006	124.9460907	170634800	0.866198794
151.7599945	152.9199982	151.5200043	152.9199982	125.6114273	99010200	0.875560994
153.6600037	154.6999969	153.6399994	154.2899933	126.736763	121431900	0.9098131
154.8399963	154.9199982	154.1600037	154.5	126.9092941	94469900	0.664461825
154.6999969	154.9799957	154.5200043	154.7799988	127.1392975	86101400	0.871067964
155.4600067	155.6499939	154.6600037	155.4400024	127.6813812	123477800	0.869539532
155.3200073	156.0399933	155.1300049	156.0299988	128.1660156	83746800	0.444395909
155.9199982	156.1000061	155.2100067	155.6799927	127.8785248	105755800	0.302702585
155.7599945	156.1199951	155.2299957	155.8999939	128.0592499	92550900	0.417232879
156.3099976	156.8000031	155.9100037	156.7299957	128.7409668	126329900	0.228757393
155.8500061	156.0399933	155.3099976	155.8300018	128.5710907	138601100	0.23758029
154.3399963	155.6399994	154.1999969	154.9700012	127.8614807	126704300	0.009689809
155.3000031	155.5099945	153.5899963	154.6100006	127.5644684	167567300	0.177822906
155.5200043	155.9499969	155.2599945	155.6900024	128.4555206	113759300	0.18612545
154.7599945	155.6399994	154.1000061	154.3600006	127.358223	128605000	0.388996573
154.8500061	155.6000061	154.7299957	155.6000061	128.3812408	111163600	0.262229058
156.0099945	156.2700043	154.3500061	154.9499969	127.8449631	151322300	0.852515658
155.5899963	156.2299957	155.4199982	156.1900024	128.8680725	86856600	0.039307335
155.2599945	156.2400055	155	156.1900024	128.8680725	99950600	0.090994505
156.0899963	156.8500061	155.75	156.6699982	129.2641296	102932800	0.885051716
156.5899963	156.9100037	155.6699982	156.0500031	128.7526093	99194100	0.319452464
156.6100006	157.2100067	156.3699951	156.8200073	129.3878632	101504300	0.039591789
156.9100037	157.0299988	154.8200073	155.2299957	128.0760803	154167400	0.437494019
155.4299927	156.1699982	155.0899963	155.8600006	128.5958099	131885000	0.42632839
153.9499969	155.3500061	153.7700043	155.1600037	128.0182495	159666000	0.262293379
155.2700043	156.2200012	154.75	156.2100067	128.8845825	86571200	0.007634802
156.5	157.3200073	155.9799957	156.75	129.3300476	101922200	0.362093191
157.1699982	158.8699951	157.1300049	158.6699982	130.9142609	135711100	0.073143985
158.6999969	159.7100067	158.5399933	159.1900024	131.343277	110142500	0.492190657
158.6799927	159.0399933	157.9199982	158.8000031	131.0214996	116359900	0.55014537
158	158.1300049	155.1000061	155.1199951	127.9852905	217259000	0.121425979
156.2899933	157.4900055	155.9100037	157.4100037	129.8746948	147507800	0.585001303
156.2899933	156.3200073	154.2799988	155.1100006	127.9770279	226834800	0.164279179
155.3699951	155.4100037	153.5500031	154.1399994	127.1766815	167583200	0.261417299
154.5	155.5500031	154.1199951	155.4799957	128.2823029	149687600	0.35843112
155.7799988	156.5399933	154.75	156.1699982	128.8515778	106553500	0.833824567
156.9499969	157.9299927	156.1699982	157.7799988	130.1799774	166141300	0.909234306
157.8300018	158.3000031	157.5399933	157.8800049	130.2625275	96781200	0.159483627
158.3399963	159.2700043	158.1000061	158.5200043	130.7905426	131060600	0.651420466
158.3300018	158.6000061	157.7299957	158.2400055	130.559494	95918800	0.086196967
158.6699982	159.6499939	158.4199982	159.3000031	131.4341125	88572800	0.897847475
159.2700043	159.7200012	158.6100006	159.6799927	131.7476044	116010700	0.518282918
159.3300018	159.4100037	158.1000061	158.2799988	130.5924683	138874200	0.348981083
158.6799927	159.8899994	158.5299988	159.75	131.8053131	96407600	0.759306677
161.1399994	161.8800049	159.7799988	161.3699951	133.141983	144202300	0.878145798
161.4900055	162.0099945	161.4199982	161.7799988	133.4803009	66882100	0.590710171
162.1300049	162.6499939	161.6699982	162.6000061	134.1567688	90359200	0.464284535
162.4199982	163.3899994	162.3300018	163.3399963	134.7673492	97419200	0.892147455
163.2700043	163.6999969	162.4700012	162.8800049	134.3878479	106738600	0.404019499
162.9900055	163.5500031	162.5099945	163.4100037	134.8250885	103203000	0.795637443
163.1999969	163.8099976	162.8200073	163.5399933	134.932373	81843200	0.809553099
163.6699982	165.3500061	163.6699982	165.2299957	136.3267365	119000900	0.376648461
164.9600067	166.4499969	164.9100037	166.1199951	137.0610657	120718500	0.565003236
165.7799988	166.3600006	165.0899963	165.3399963	136.4174957	109913600	0.025259713
165.9499969	167.0399933	165.7299957	166.9400024	137.7376404	129801000	0.946565855
166.7799988	167.5800018	166.6100006	166.9299927	137.7293549	85071200	0.637008972
167.0800018	167.8000031	166.5	167.1699982	137.9273834	95804200	0.491076309
167.3399963	169.0700073	165.1699982	165.9299927	136.9042969	244031800	0.522327154
164.1600037	165.9100037	163.9400024	165.4499969	136.5082397	211064400	0.856764713
164.4700012	165.3800049	163.9799957	165.3099976	136.3927002	151573900	0.517198293
167.0399933	167.7799988	165.8099976	166.3000031	137.2095947	143679800	0.059229416
165.4199982	165.8000031	164.3399963	165.2200012	136.3184967	160363400	0.263414903
165.3500061	166.5899963	165.2200012	165.8300018	136.8218079	107793800	0.164967376
165.3699951	166.3099976	163.1300049	163.4499969	134.8581085	176850100	0.023765089
163.8300018	164.4600067	162.6600037	164.3500061	135.6006775	168390700	0.165320958
164.4400024	165.1000061	162.7299957	163.5599976	134.9488525	157631500	0.379696024
163.0899963	163.4199982	161.1300049	161.2700043	133.059433	211737800	0.614011588
161.1999969	162.7400055	160.25	162.7299957	134.2640228	200225500	0.370029672
163.8500061	164.9499969	163.1399994	164.8000031	135.9719391	188337800	0.792888066
165.3099976	165.3999939	164.3699951	164.8000031	135.9719391	105667100	0.023486115
163.3000031	164.5399933	162.7400055	163.1000061	134.5693359	159505400	0.575357864
164.2200012	164.3899994	161.6000061	161.75	133.4555054	177361500	0.437766648
161.6600037	164.5	161.3000031	164.2100067	135.485199	163587800	0.982054574
164.0299988	164.6699982	162.9100037	163.1799927	134.6354065	141197500	0.046751002
164.2899933	165.2200012	163.2200012	164.4400024	135.674942	136295600	0.447689566
164.5299988	165.9900055	164.5200043	165.7400055	136.7475586	114695600	0.357344171
165.6000061	165.8899994	163.3800049	163.4499969	134.8581085	206149500	0.298121769
161.8600006	163.4700012	158.9799957	159.3999939	131.5166016	321255900	0.235530858
159.6399994	159.7599945	157.4700012	159.0700073	131.9387512	271956800	0.308010057
157.4100037	158.4299927	155.7299957	157.0599976	130.2715912	222329000	0.285610917
158.4799957	160.1000061	157.4199982	158.5700073	131.5240479	162262200	0.130967136
159.8699951	160.5	159.25	160.1399994	132.8262787	134848000	0.904033282
161.1000061	161.8200073	160.9499969	161.0800018	133.6059875	129483700	0.880167415
160.6300049	161.3999939	159.8600006	160.4199982	133.0585175	160402900	0.700808155
161.2599945	162.4799957	161.0800018	161.3600006	133.8382263	131954800	0.711640352
161.1199951	162.3000031	160.5	161.2100067	133.7137604	154863700	0.294473113
160.4799957	161.7700043	160.2200012	161.2799988	133.7717896	75216400	0.995866205
162.4700012	163.0800018	161.3000031	163.0200043	135.2150574	122416900	0.630686169
163.8600006	164.3899994	163.0800018	163.9499969	135.9864349	108092500	0.063375537
164.9799957	165.3300018	164.2700043	165.1300049	136.9651642	119298000	0.14979231
164.9700012	165.75	164.6300049	165.1900024	137.0149078	121410100	0.843731559
167.1100006	167.6100006	165.1799927	167.4400024	138.8811951	135592200	0.125469731
167.3899994	167.9299927	167.1300049	167.5099945	138.939209	104212700	0.338627795
167.9700012	168.3899994	167.6799927	168.1499939	139.4700928	69450600	0.044821888
168.2599945	168.3600006	167.0700073	167.5200043	138.9475403	88702100	0.413855491
168.1600037	168.4799957	167.7299957	167.9499969	139.3041687	92873900	0.656925552
168.3099976	169.2700043	168.1999969	168.8699951	140.067215	103620100	0.247233536
168.5200043	169.2299957	168.3099976	169.1699982	140.3160706	103831700	0.393384306
169.4100037	169.7400055	169.0099945	169.5	140.5897827	79428600	0.791896416
169.8000031	169.8300018	169.0500031	169.1399994	140.2911987	80829700	0.138741564
169.7899933	169.8600006	168.1799927	168.5200043	139.7769165	112914000	0.757711486
168.2200012	169.0800018	167.9400024	168.9299927	140.1170349	111088600	0.121818335
168.2200012	169.1600037	167.5200043	169.1100006	140.2663574	107814600	0.499618415
168.6799927	169.0599976	168.1100006	168.5899963	139.8349762	79695000	0.518519237
169.1000061	169.2799988	168.1900024	168.5899963	139.8349762	85209600	0.781370369
168.9400024	169.8500061	168.4900055	168.7100067	139.9345856	142388700	0.096235651
169.9900055	170.8099976	169.8999939	170.6600037	141.5519714	110438400	0.062451572
170.2799988	170.9700012	170.0500031	170.9499969	141.79245	91116700	0.090403559
170.5700073	170.9600067	170.3500061	170.6999969	141.5850983	54072700	0.000236254
170.3699951	170.7400055	169.3500061	169.7299957	140.7805786	87495000	0.804936004
169.1900024	169.4299927	168.5500031	169.1799927	140.3244019	84854700	0.555374436
169.9799957	170.1799927	168.9299927	169.8000031	140.8386078	102181300	0.013625689
169.5800018	170.1000061	168.7200012	169.3099976	140.4321594	91757700	0.861165798
168.4600067	169.3099976	168.3800049	169.1100006	140.2663574	68593300	0.908114235
169.4100037	169.8999939	168.4100037	169.6100006	140.6810608	80806000	0.53979368
169.5299988	169.8000031	168.6999969	168.7400055	139.9593964	79829200	0.730517486
167.4100037	167.4299927	166.0899963	166.3800049	138.0019531	152931800	0.3158849
166.0599976	166.6300049	165.5	165.8300018	137.5457458	130868200	0.358635643
165.6399994	166.2100067	164.7599945	164.7700043	136.6665192	96437600	0.774835977
165.0399933	166.1999969	164.8600006	165.5800018	137.3383942	89294400	0.177748873
165.1199951	166.0299988	164.1900024	164.5599976	136.4923706	159530500	0.135241507
164.8999939	166.3000031	164.8899994	166.0599976	137.7365112	101471400	0.352451318
166.5500031	166.8300018	165.7700043	166.6199951	138.2010193	90888900	0.331224343
166.7899933	167.3000031	165.8899994	166	137.6868134	89702100	0.701248235
164.3600006	166	163.2100067	163.3300018	135.4721985	158619400	0.415702538
163.2599945	164.4900055	163.0500031	163.9100037	135.9532623	108113000	0.300634011
163.5500031	165.0399933	163.3999939	164.1699982	136.1688843	119200500	0.775774402
164.5099945	164.5299988	163.1699982	163.6499939	135.7376251	134928900	0.402955079
165.2299957	165.5800018	163.6999969	164.3899994	136.3513641	142375100	0.920347089
164.4299927	166.0299988	164.1300049	165.75	137.4793854	97389400	0.232763172
165.8500061	166.3999939	165.7299957	165.9600067	137.6536102	63090500	0.518638162
166.5099945	166.9799957	164.4799957	166.0399933	137.7199554	159756500	0.808821763
166.4499969	167.7299957	166.4499969	167.6300049	139.0387573	87559300	0.670663182
168.6399994	168.8999939	168.2599945	168.8699951	140.067215	105847200	0.518751564
168.6399994	169.3999939	168.3500061	169.3999939	140.5068207	94545900	0.912859671
169.3399963	169.5599976	168.7200012	168.9499969	140.1335907	83209000	0.789651608
169.1300049	169.4600067	168.7400055	169.3300018	140.448822	72727800	0.567734744
171.1600037	171.2400055	170.0399933	170.3099976	141.2616425	106299200	0.874173803
170.4600067	171.1100006	170.4600067	171.0700073	141.8920441	82523300	0.97409423
171.0099945	173.5200043	170.5800018	173.0500031	143.5343323	203460600	0.301591688
173.5200043	173.6000061	172.5899963	172.7599945	143.2938232	146616900	0.283436077
172.3300018	172.3300018	170.5800018	170.7200012	142.2919464	132867100	0.451335357
170.4900055	170.6499939	169.3899994	169.9299927	141.6334686	104616500	0.185602674
169.8999939	170.5299988	169.2100067	169.5299988	141.3001251	106333100	0.006139315
169.6399994	169.9799957	168.8899994	169.0399933	140.8917542	117306500	0.770927174
169.3200073	170.1699982	169.0500031	169.6900024	141.4334259	77146900	0.46977277
168.8399963	169.1399994	168.4700012	168.9100037	140.7833405	99141800	0.893058606
167.4799957	168.5399933	167.1499939	168.0099945	140.0332184	143937000	0.431617631
168.1399994	169.5	167.9700012	169.3399963	141.1417542	127160000	0.04535722
168.3500061	169.3399963	167.8300018	169.1799927	141.0083618	113350000	0.258357381
168.7899933	168.9400024	166.8399963	167.6199951	139.7081451	176698000	0.454711717
167.75	169.0599976	167.5299988	168.8899994	140.7666931	96878000	0.835877024
167.4199982	168.4499969	167.25	167.4299927	139.5497894	96295000	0.399747902
167.3999939	167.6199951	165.3600006	165.4799957	137.9244995	178015000	0.335535097
165.8000031	166.1999969	164.5299988	165.6000061	138.0244751	168973000	0.402972324
167.2899933	169.2599945	167.2299957	169.1699982	141.0000458	195955000	0.573161997
168.9100037	170.3200073	168.7700043	170.2599945	141.9085236	105040000	0.844777239
169.2100067	171.0800018	169.0800018	170.9400024	142.475296	112106000	0.982764362
170.5099945	171.1499939	169.4700012	169.6999969	141.4418182	155485000	0.469435614
170.7200012	172.1600037	170.6399994	172.0700073	143.4171753	161676000	0.605831673
171.3699951	173.3200073	171.3399963	173.2200012	144.3756104	129389000	0.715260258
173.8600006	174.5099945	173.5099945	174.3899994	145.3507843	138316000	0.899535637
174.4499969	174.75	174.0099945	174.3999939	145.3591614	104104000	0.480468982
174.9100037	175.9299927	174.4299927	175.4100037	146.2009277	126663000	0.214911093
174.8099976	174.8899994	173.9600067	174.5700073	145.500824	105484000	0.774666016
174.9199982	175.3699951	174.5099945	175.1499939	145.9842682	70350000	0.651523807
175.5099945	176	175.1699982	175.9499969	146.6510162	93625000	0.046081699
175.8899994	176.4700012	175.6999969	176.2299957	146.8844147	84979000	0.395783102
176.6300049	177.2400055	176.3800049	177.1699982	147.6678619	87401000	0.007840255
177.3800049	177.5099945	175.6600037	176.2899933	146.9344177	140002000	0.826339369
176.1499939	176.8899994	175.5299988	175.7899933	146.5176697	133795000	0.756757368
176.0200043	176.6100006	175.2200012	176.2100067	146.8677521	142805000	0.536845424
176.6900024	176.8999939	175.9799957	176.8300018	147.3844604	85677000	0.569712381
176.1399994	176.75	175.5700073	176.2700043	146.9177704	85825000	0.421394123
177.0299988	177.5	176.5399933	177.1699982	147.6678619	87348000	0.154565994
177.5	177.6399994	174.7599945	174.9299927	145.8008881	157000000	0.368536893
174.8699951	177.3099976	174.8500061	177.2899933	147.767868	136713000	0.34000865
177.1199951	177.5299988	176.9100037	177.3200073	147.792923	62614000	0.98721684
176.9400024	177.3600006	176.3699951	176.9600067	147.4928589	83990000	0.760869409
176.0899963	178.4299927	176.0899963	178.3800049	148.6763916	103844000	0.834169068
178.5399933	179.4199982	178.25	179.2700043	149.4181824	103435000	0.901462944
179.5599976	180.1199951	179.3300018	180.0500031	150.0683441	102818000	0.91218148
180.3500061	180.5	179.0200043	179.4199982	149.5432129	104796000	0.333568155
179.3300018	179.8699951	178.7200012	179.0299988	149.2181854	93891000	0.621131411
179.3899994	179.9299927	177.9799957	178.4700012	148.7514496	124909000	0.858503619
178.9700012	180.0500031	178.8600006	179.9100037	149.9516449	92841000	0.855394704
179.9799957	180.8300018	179.7700043	180.8099976	150.7017822	81296000	0.448027971
181.1300049	181.1699982	180.3699951	180.6300049	150.5517578	79486000	0.324058178
180.7200012	181.2200012	180.4100037	180.6799927	150.5933838	86994000	0.645978859
180.8699951	181.2400055	180.6499939	181.1199951	150.9601135	58800000	0.847439115
181.3200073	181.75	180.8000031	181	150.8601227	55870900	0.55866963
181.0899963	181.4299927	180.25	180.5299988	150.4683533	99726000	0.102202183
179.9400024	180.3899994	179.1699982	179.75	149.8182678	116563000	0.353587969
179.1000061	180.4799957	178.3500061	179.7299957	149.8016052	123033000	0.354034188
179.4100037	179.7400055	178.7700043	178.9400024	149.1431122	106934000	0.928129086
180.6699982	181.1100006	180.1499939	180.9400024	150.8101196	127728000	0.276012707
181.4700012	181.6699982	181.1600037	181.3999939	151.1934967	70124000	0.652743152
180.9799957	181.3600006	180.6399994	180.75	150.6517944	80976000	0.582296842
180.8200073	180.8500061	178.5	178.7200012	148.9597626	130591000	0.031058215
178.6399994	178.8600006	177.7599945	178.1300049	148.4680634	115565000	0.289907829
178.5	178.6600037	177.7700043	178.1100006	148.4513245	107808000	0.869121193
178.9499969	179.8099976	178.8999939	179.2200012	149.3765411	96195000	0.017967351
179.3800049	179.4100037	178.25	178.6499939	148.901413	89886000	0.254944421
178.9199982	181.7299957	177.3200073	181.6999969	151.443573	234906000	0.427973543
181.1799927	181.6999969	180.7100067	181.4900055	151.2686005	136531200	0.67150185
180.6900024	181.9900055	180.5700073	181.5599976	152.148407	197087000	0.262705371
182.4499969	182.6399994	182.0700073	182.5299988	152.9612579	85598000	0.020032718
182.5399933	183.0099945	182.5299988	182.9299927	153.2964935	45368800	0.341477969
183.3399963	183.9600067	183.3200073	183.8600006	154.0758057	63365000	0.047614402
184.1000061	184.1799927	183.6600037	183.8500061	154.0675201	61814000	0.77335891
183.8699951	184.0200043	183.5800018	183.8200073	154.0423584	56857000	0.176722971
184.0700073	184.6900024	183.9299927	184.6900024	154.7713928	86119900	0.78411793
183.9799957	184.0700073	182.4799957	182.9199982	153.2881165	119636900	0.751007669
183.2299957	183.6000061	182.6300049	182.8899994	153.2629547	81390600	0.402052536
183.4900055	183.5599976	182.0800018	182.3600006	152.8188171	108028200	0.765415784
183.0899963	183.7899933	182.9499969	183.4799957	153.7574158	86144200	0.269495008
183.4499969	183.8300018	182.8899994	183.5200043	153.7909546	96582300	0.799698716
184.1100006	184.1300049	182.8000031	183.6399994	153.8915405	90683400	0.291853566
183.9499969	184.2200012	183.0099945	184.1399994	154.3105164	102026400	0.846709469
183.6699982	184.1799927	181.3399963	181.6900024	152.2573547	149892000	0.203649434
182.2899933	183.7700043	181.9499969	183.6699982	153.9166412	105016100	0.501346297
184.1000061	184.9400024	183.7100067	184.6600037	154.7462921	98525800	0.916549537
184.2799988	184.6600037	183.8300018	184.4199982	154.545166	72290600	0.734876669
184.1000061	184.4499969	183.3200073	183.6399994	153.8915405	107848700	0.272125177
184.6999969	184.7700043	183.0500031	184.1799927	154.3440399	88621200	0.054364842
184.4900055	184.5700073	183.9100037	184.3000031	154.4445801	61270900	0.881291821
183.3699951	183.3999939	181.8200073	182.7899933	153.1791382	132496900	0.681092821
181.6000061	181.6600037	178.8300018	178.8899994	149.9109192	208677100	0.879829981
179.0599976	179.5200043	177.1199951	178.0099945	149.1735382	180843100	0.97664089
178.1399994	179.3000031	178.1199951	179.0700073	150.0617981	110463200	0.611770965
177.5800018	178.5500031	176.8800049	177.3500061	148.6204071	216597300	0.89820431
178.8300018	179.8099976	178.2599945	179.2299957	150.1958618	118938100	0.262311261
177.0099945	179.2899933	176.9199982	178.1799927	149.3159332	194677900	0.140844349
177.9700012	178.3699951	173.8300018	174.1699982	145.9555511	254837100	0.54925485
174.9499969	175.8399963	174.1100006	175.3899994	146.9779663	165012400	0.872435562
174.7799988	175.5599976	173.7100067	175.1699982	146.7935638	164230500	0.30487078
175.5800018	177.4799957	175.2200012	177.4799957	148.7293701	132877600	0.06965441
178.3099976	179.8699951	177.7299957	179.6799927	150.572998	170787200	0.12499052
179.6999969	180.0700073	179.2100067	180.0099945	150.849472	92218800	0.923792898
180.1600037	182.4400024	180.0399933	181.9799957	152.5003967	117814100	0.354818336
182.25	182.8300018	181.7100067	182.0700073	152.5758209	94717700	0.083203685
180.8399963	183.1999969	180.8300018	183.0099945	153.3636017	100542200	0.865716218
182.8399963	184.3600006	182.6699982	184.0200043	154.2099457	96498400	0.77948411
184.1799927	184.4900055	183.6499939	184.2400055	154.3942871	80460900	0.01921959
183.7599945	184.9499969	182.8699951	183.0200043	153.3719177	126524300	0.794694869
183.2700043	184.5200043	182.6000061	184.1000061	154.2769623	104998100	0.548794851
184.4499969	184.8899994	183.8000031	183.8899994	154.1009827	118116400	0.673171799
184.2799988	186.1499939	184.1999969	184.9100037	154.9557495	114063900	0.524618135
185.0599976	185.5899963	184.2299957	184.8399963	154.8971405	117085000	0.239155753
185.1100006	185.6000061	184.3300018	184.8500061	154.9055023	98677200	0.720003704
184.5800018	185.8699951	184.3699951	185.8200073	155.7183685	93880800	0.311560803
185.7899933	187.1499939	185.0500031	186.2899933	156.1122131	150842000	0.283714593
184.6499939	185.4499969	183.75	184.9799957	155.0144348	167748500	0.932473472
186.7899933	187.9799957	186.75	187.5800018	157.1932373	167545900	0.956519485
187.7400055	188.0700073	187.4499969	187.75	157.3356781	88376900	0.417815193
188.2100067	188.6100006	187.7799988	188.1799927	157.6960297	82516500	0.098507601
188.9600067	188.9600067	187.4299927	188.2599945	157.7630768	114513500	0.856791255
187.9700012	188.2299957	187.0800018	188.1600037	157.679245	74939200	0.275826748
188.4400024	188.7100067	186.8000031	187.2299957	156.8999634	99009100	0.763703983
186.3200073	187.3500061	185.8999939	187.2799988	156.941803	104824400	0.65185977
187.8399963	187.9900055	184.6600037	185.1799927	155.1819763	155014300	0.393555509
184.8500061	185.8000031	184.4400024	184.6600037	154.7462921	153919600	0.560083052
185.5899963	186.7700043	185.5099945	186.3300018	156.1457367	98359500	0.545275434
186.7100067	187.9100037	186.5099945	187.6600037	157.2602844	101804600	0.258956376
187.6799927	187.9400024	185.4700012	186.6600037	156.4222717	176267300	0.398780566
186.25	187.8899994	185.9199982	187.75	157.3356781	117241000	0.790782799
187.7100067	189.0200043	186.0299988	186.1999969	156.7254333	163128000	0.485814015
186.8399963	187.0700073	184.6199951	185.4299927	156.0773315	121411000	0.360077207
186.3699951	186.9400024	185.2700043	186.3099976	156.8180389	103852000	0.420308798
187.0399933	187.3399963	184.9199982	184.9700012	155.6902008	119843000	0.155903593
184.75	185.3399963	183.8999939	184.5800018	155.361908	142383000	0.291366412
185.1100006	186.4199982	185	185.4900055	156.1278687	101642000	0.106334893
186.6699982	187.3000031	185.5200043	187.0099945	157.4072266	99745000	0.659850011
187.6199951	188.3600006	187	188.25	158.4509583	89193000	0.069218324
188.4900055	189.1300049	188.1399994	188.8800049	158.9812164	78774000	0.747974064
189.1699982	189.2200012	188.0500031	188.6300049	158.7708282	77435000	0.450083503
189.6600037	189.6999969	186.1000061	186.3999939	156.8937378	169381000	0.911041969
185.9499969	186.2599945	183.9600067	184.3399963	155.1599121	140803000	0.652975596
184.2599945	185.3999939	183.5899963	185.1000061	155.7995758	112660000	0.918753122
185.6000061	187.1499939	185.0599976	187.0899963	157.4745789	100254000	0.082390837
187.0800018	187.1699982	182.9299927	183.1600037	154.1666718	172959000	0.726967851
182.1399994	183.4199982	181.3099976	181.5099945	152.7778778	167251000	0.965044882
182.9299927	183.3699951	181.4400024	182.9400024	153.9814911	132382000	0.559519979
183.3200073	184.3300018	181.5099945	184.1999969	155.0420074	157093000	0.183457279
185.4700012	186.1399994	184.6499939	186.1300049	156.6665192	105197000	0.425453738
185.8800049	186.9100037	185.5599976	186.3899994	156.8854065	105255000	0.335584977
186.4400024	187.1000061	186.2100067	187.0399933	157.4324951	68329000	0.550427294
187.2299957	188.3999939	187.1300049	187.8899994	158.147934	85790000	0.209307429
187.8200073	187.9199982	187.3000031	187.4499969	157.7775726	73869000	0.46026618
188.3699951	188.3899994	186.9299927	187.8300018	158.0974426	88170000	0.111917626
187.2200012	187.3300018	185.8699951	186.2899933	156.8012085	100380000	0.635891973
187.0500031	187.6900024	184.9600067	186.8800049	157.2978058	135121000	0.340960317
187.4799957	188.0399933	187.0800018	187.75	158.0300751	84098000	0.612276952
187.4400024	188.5	187.1799927	188.3099976	158.5014801	101508000	0.460381393
188.2200012	188.8399963	187.7299957	188.3300018	158.5183105	93019000	0.867284571
188.3099976	189.1399994	187.7799988	188.0599976	158.2909698	98122000	0.540981227
187.1399994	188.5500031	186.6199951	188.4199982	158.5940399	75883000	0.425069356
188	188.1300049	186.7400055	186.7799988	157.2136078	85454000	0.187749688
187.4100037	187.9700012	186.0099945	187.8800049	158.1395721	106500000	0.494860202
187.7100067	189.0500031	187.0800018	187.6799927	157.9711914	93618000	0.306457267
187.7100067	188.0399933	186.8300018	187.9600067	158.2068634	83679000	0.726265458
188.8000031	189.8800049	188	189.7899933	159.7471771	86940000	0.800856677
190.0399933	190.4199982	189.7700043	189.9600067	159.8902893	66454000	0.587247677
189.7899933	189.8800049	188.7899933	189.0599976	159.1327209	72367000	0.480592742
188.6799927	188.7200012	186.4799957	187.3999939	157.7354889	154956000	0.000849788
187.5099945	188.1300049	186.7200012	188.0500031	158.2825928	97458000	0.498380942
187.6900024	188.8899994	187.5200043	188.7400055	158.8633575	63839000	0.221402212
188.6499939	188.6699982	187.0700073	187.5500031	157.8617401	111644000	0.19532987
188.0899963	189.2200012	188.0599976	189.1300049	159.1915894	89093000	0.423620179
189.1799927	189.9799957	188.8600006	189.5899963	159.5788269	61549000	0.779880275
189.7599945	190.4799957	189.5899963	190.3500061	160.2185669	61092800	0.891530215
191.0599976	191.5800018	190.9499969	191.5200043	161.2033386	72010000	0.631986415
191.5200043	191.8200073	191.0599976	191.3800049	161.0855103	66723000	0.052427477
191.8200073	192.3999939	191.3300018	192.3699951	161.9187622	64377000	0.586255562
192.1900024	192.8000031	192.0299988	192.6799927	162.179657	76316000	0.503072079
192.9499969	192.9900055	191.9700012	192.8999939	162.3648987	64656000	0.122563977
192.4299927	192.8999939	192.25	192.8000031	162.2807465	65047000	0.909954137
192.4700012	193.3000031	192.2700043	193.1900024	162.6090393	55529000	0.191932692
193.4100037	194.6499939	192.6999969	194.4499969	163.6695099	92103000	0.850087474
194.8699951	195.4299927	194.7799988	195.3800049	164.4523315	78696000	0.289835324
195.3500061	196.0500031	195.1699982	195.5800018	164.6206207	65119000	0.066675075
195.3399963	195.6399994	194.9199982	195.6000061	164.6374969	57129000	0.960603614
194.8999939	195.1199951	194.4799957	194.9199982	164.0651245	68772000	0.284794018
194.6900024	194.8000031	193.1100006	193.5399933	162.9035492	106350000	0.855716439
193.9199982	194.3200073	193.3000031	194.1300049	163.400116	82017000	0.050969391
193.8899994	194.6999969	193.6600037	194.2899933	163.5348206	87424000	0.371867377
194.0200043	194.9700012	193.8099976	194.8300018	163.9893646	84834000	0.217882732
194.8300018	196.3699951	194.3999939	196.2599945	165.1930237	105267000	0.442942839
196.4299927	196.6000061	195.8000031	196.4799957	165.3781738	85929000	0.77334389
196.0299988	196.1000061	195.6999969	195.9400024	165.7139587	100587000	0.986627212
195.9900055	196.0500031	195.5200043	195.8800049	165.6631927	70611000	0.886330325
195.5299988	196.5	194.4799957	194.6999969	164.6652069	96237000	0.201974718
194.2899933	195.7799988	194.25	195.5800018	165.4094543	82782000	0.944718617
195.6100006	195.6300049	194.1300049	195.4400024	165.2910767	84312000	0.801194078
194.9799957	195.8800049	194.8899994	195.8200073	165.6124725	71445100	0.315324942
195.6999969	196.1699982	195.5299988	195.7200012	165.5278931	70201200	0.513165041
196.1999969	197.6300049	196.1300049	197.0299988	166.6358032	90470000	0.869059459
197.0500031	197.4799957	196.9600067	197.2299957	166.8049622	52475000	0.192084277
197.7899933	198.2899933	197.6399994	198.1999969	167.6253052	52938800	0.80721952
197.8200073	197.9799957	197.2200012	197.5099945	167.0417023	61696000	0.95047153
197.1499939	197.2200012	195.7599945	196.2400055	165.9676666	108143000	0.612426612
196.7299957	197.3000031	196.3099976	197.1199951	166.7118988	72992000	0.467793617
195.2200012	196.8600006	195.0599976	196.3399963	166.0521851	99040000	0.17364153
196.2200012	196.75	195.7799988	196.6100006	166.2805939	64243000	0.339788854
197.6100006	197.8600006	197.4400024	197.6000061	167.1178741	58658000	0.709361552
197.7200012	198.1000061	196.3600006	197.2299957	166.8049622	111307000	0.470073588
198.1100006	198.2599945	197.4199982	197.9600067	167.422348	79986400	0.958962151
197.3500061	198.1000061	195.4299927	195.7100067	165.5194092	145398000	0.797613284
196.3500061	197.9100037	196.2400055	197.7100067	167.210907	124330000	0.132907998
197.0899963	197.5	196.4299927	197.3399963	166.8979797	67592000	0.881933823
198.0099945	198.5599976	197.8699951	198.1999969	167.6253052	67678000	0.978144316
198.5	198.8500061	198.1000061	198.6399994	167.9974213	65612000	0.362062274
198.8300018	199.0599976	198.4499969	198.6499939	168.0058899	56888000	0.347474726
198.0899963	198.2599945	197.3300018	197.7200012	167.2193451	76837000	0.222729529
197.7599945	198.0899963	196.6199951	197.8000031	167.2869873	69259000	0.642621494
198.1699982	198.4499969	196.9199982	196.9499969	166.5681152	80466000	0.488401643
197.6499939	197.9100037	196.1600037	196.9799957	166.5934753	104222000	0.696471066
195.6100006	195.7799988	192.9700012	193.0899963	163.3036194	183479000	0.346084353
192.5599976	193.7599945	191.5700073	192.5	162.8046112	189261000	0.430625405
192.8699951	194.3000031	192.0500031	193.8899994	163.9801636	91340000	0.303593772
193.1000061	193.6000061	191.3099976	192.0099945	162.3902283	152690000	0.463605985
191.1100006	192.8899994	191.0800018	192.0700073	162.4409485	94818000	0.461130307
192.9400024	193.1300049	190.5500031	191.0299988	161.5613708	135733000	0.625073006
191.4600067	193.3699951	190.9499969	193.2400055	163.4304504	117014000	0.659940495
193.9700012	194.6600037	193.7100067	193.8000031	163.904007	74544000	0.9664755
193.6100006	194.1499939	192.9400024	193.5299988	163.6757202	73632000	0.282706541
194.2899933	195.0599976	193.9600067	194.8399963	164.7835999	69047000	0.653360048
195.1600037	195.7599945	194.9799957	195.7599945	165.5617523	57371000	0.815438661
196.4700012	196.6499939	194.3099976	195.7200012	165.5278931	139951000	0.2999463
196.8000031	197.4499969	196.6900024	197.3600006	166.914856	75424000	0.865878448
197.8399963	198.5399933	197.4400024	198.3899994	167.7860413	59135000	0.602933062
198.1199951	199.1600037	198.0800018	198.9199982	168.2342682	72763000	0.530405699
199.0899963	199.7599945	198.9299927	199.5	168.724762	67791000	0.741602125
199.3399963	199.6900024	198.7400055	199.1900024	168.4625854	76107000	0.581730803
200.1399994	200.5899963	199.1499939	200.1999969	169.316803	63855000	0.366753147
200.3300018	200.8200073	200.2799988	200.3300018	169.4267273	47298000	0.311052154
200.4299927	200.5700073	199.9400024	200.25	169.3590546	47874000	0.832513959
199.5899963	200.2700043	199.3899994	200.1399994	169.2660217	58330000	0.570172986
200.4499969	200.7299957	199.8200073	200.7100067	169.7481232	65907000	0.956572077
200.9700012	201	199.8600006	200.6100006	169.663559	72426000	0.974350377
201.3800049	201.4100037	200.2200012	200.5	169.5705109	57462000	0.114851308
200.8399963	201.5800018	199.6600037	200.2100067	169.3252563	85236000	0.860905579
200.1699982	201.1900024	199.4100037	201.1100006	170.0864258	102177000	0.28945662
200.9199982	201.2100067	200	200.5899963	169.6466217	64146000	0.542085785
200.4100037	200.5500031	198.9100037	199.3200073	168.5725861	88591000	0.668606799
199.4299927	200.1999969	198.7700043	200.0700073	169.2068176	67251000	0.270322366
199.2700043	200.3300018	199.1199951	200.3000031	169.4013214	66774400	0.176518486
200.1000061	200.1199951	198.5599976	199.1300049	168.4118042	117409300	0.971107731
199.1600037	199.3200073	198.3800049	198.9799957	168.2849884	76401000	0.653196278
198.6100006	200.8399963	198.5	200.4799957	169.5535889	116201000	0.012698718
200.7700043	201.6799927	199.75	200.75	169.7819061	151266000	0.159315403
201.3600006	201.8500061	201.1000061	201.8200073	170.6868744	94990000	0.946084026
201.5200043	201.8999939	200.2899933	200.6999969	170.5330658	121649000	0.10926855
200.3500061	200.3800049	198.7299957	199.1499939	169.2160492	125553000	0.981031425
198.4299927	199.2599945	197.9499969	198.0099945	168.2473907	111393000	0.037910535
198.0399933	199.6900024	197.5200043	199.5599976	169.5644836	107276000	0.764710365
199.0399933	199.0500031	196.2700043	196.3399963	166.8283844	150300000	0.43551823
196.6999969	198.3899994	196.4199982	197.8999939	168.1539307	103547000	0.654361408
196.1999969	197.8899994	196.0500031	197.5399933	167.8480835	95112000	0.456786432
197.6900024	198.3000031	196.6100006	197.0200043	167.40625	131302000	0.438872382
196.6999969	196.7700043	193.9100037	194.3500061	165.137558	177798000	0.767251489
194.1799927	195.0599976	192.3500061	194.3800049	165.1630554	157285000	0.969400642
195.6799927	196.9400024	195.0800018	196.5200043	166.9813385	121569000	0.195742704
197.3399963	197.6000061	195.5800018	196.2899933	166.7859192	104778000	0.072665208
195.2799988	195.7200012	193.2200012	193.2599945	164.2113495	147913000	0.726961355
193.3699951	196.9199982	192.3600006	196.6399994	167.0833282	186461000	0.616349014
196.3300018	196.6000061	192.5800018	192.7400055	163.769577	210705000	0.937443176
192.6900024	193.6499939	190.4900055	190.5399933	161.9002075	221909000	0.973868597
190.4600067	191.1499939	187.3000031	187.4100037	159.2407074	230939000	0.360256222
188.4199982	189.8200073	187.0399933	187.6999969	159.4870453	215847000	0.617234008
185.1600037	187.6900024	181.9199982	186.4299927	158.4079742	380715000	0.050690568
183.0599976	187.5800018	182.8899994	186.2700043	158.272049	270391000	0.372920282
188.4199982	189.75	187.6199951	188.4700012	160.1413574	214625000	0.132634802
188.1300049	190.4499969	188.0700073	190.3000031	161.6962891	130011000	0.783241207
191.6799927	194.1999969	191.4799957	194.0700073	164.8996277	154949000	0.589267705
194.4100037	194.9100037	192.6100006	192.6900024	163.727066	151822000	0.165193299
194.6199951	196.1999969	194.2599945	194.9299927	165.6303558	154944000	0.550262633
195.25	196.4900055	194.4900055	196.4299927	166.9049377	117927000	0.925819235
195.7299957	196.4499969	195.0299988	196.1600037	166.6755066	82954000	0.033303451
196.8200073	198.4199982	196.7299957	198.4100037	168.5872498	106736000	0.923096359
198.5500031	199.1199951	196.8000031	198.1100006	168.3323669	142557000	0.66148154
197.5800018	199.9499969	197.3999939	199.3800049	169.4114838	113330000	0.915906327
201.7799988	201.8200073	200.7700043	201.6600037	171.3487854	146903000	0.464294581
201.9199982	202.4499969	201.3099976	201.7700043	171.442276	93600000	0.292060355
201.2299957	201.6000061	200.0599976	201.0700073	170.8475037	93343000	0.394882678
202.5399933	202.5899963	201.4499969	202.3399963	171.9265594	91709000	0.474259712
202.3899994	203.2599945	201.6399994	203.1499939	172.6148071	107089000	0.651405414
203.1699982	203.6000061	202.6100006	203.3399963	172.7762604	89540000	0.763136837
203.3800049	204.0399933	203.1300049	203.9799957	173.3200836	66319000	0.658993907
204.0599976	204.3099976	203.6499939	204.1799927	173.4900055	54499400	0.839315967
203.3500061	204.2400055	203.3099976	203.9600067	173.3031006	90120300	0.295311241
204.1600037	204.8300018	203.2100067	204.1900024	173.4985504	85357900	0.413565321
204.1000061	204.4900055	203.7200012	204.2400055	173.5410156	80417500	0.393225031
203.8500061	204.5800018	203.6499939	204.3699951	173.6514282	80441000	0.527601393
204.4400024	205.9199982	204.4400024	205.5500031	174.654068	76068100	0.480804573
205.3099976	205.5500031	204.3000031	205.2200012	174.373703	82373000	0.889561374
204.2599945	205.7100067	204.1799927	205.5800018	174.6795807	72840300	0.420216172
207.6399994	207.8399963	205.9799957	206.6799927	175.6142578	142327300	0.726057459
207.1699982	207.3899994	206.9100037	207.2599945	176.1070404	65880800	0.863692884
207.5399933	207.7899933	206.8000031	207.1100006	175.9796448	79108300	0.581679502
207.2899933	207.7599945	207.0299988	207.6399994	176.4299164	62167800	0.364695328
207.4900055	207.8699951	206.9100037	207.1999969	176.056076	57890100	0.130928227
206.3999939	206.5399933	205.3800049	205.7599945	174.8325348	103968400	0.146105257
205.8099976	207.3399963	205.7799988	207.0899963	175.9626007	74507200	0.145294789
207.3000031	208.1499939	207.1000061	207.8899994	176.6423798	68952000	0.409568875
207.5399933	208.2700043	206.6999969	207.6600037	176.4469147	91316600	0.58236506
207.8699951	208.4700012	207.5500031	208	176.7358246	91025500	0.272189759
207.5200043	208.1199951	205.9299927	206.6100006	175.5547791	108588200	0.790813839
204.3699951	206.6000061	203.9100037	206.4700012	175.4357605	125180100	0.360430649
205.9100037	205.9799957	202.9299927	203.1600037	172.6233063	159856400	0.592790853
203.8800049	206.1900024	203.7100067	204.1900024	173.4985504	159012800	0.337711386
202.6399994	203.8200073	200.8500061	200.8899994	170.6945038	202330200	0.334451053
201.9799957	202.5299988	198.7799988	199.5099945	169.5219269	189965800	0.909859568
198.5800018	202.3999939	197.8600006	197.9100037	168.1624603	259543800	0.272030197
198.4400024	202.3399963	198.2899933	201.7899933	171.4592438	253910100	0.733373674
204.7400055	212.9700012	203.9199982	206.7799988	175.6992035	257633900	0.912243881
206.4299927	207.3300018	205.6100006	206.5200043	176.4467773	245084600	0.007150483
206.75	207.4700012	206.4600067	207.4700012	177.2584686	148318900	0.685070851
208.1699982	208.2299957	207.3999939	207.75	177.4976807	122167900	0.310855449
208.0200043	208.3399963	207.7200012	207.7700043	177.51474	42963400	0.069101254
208.3099976	208.8500061	208.25	208.4400024	178.087204	57326700	0.026562607
208.2200012	208.9700012	208.1399994	208.7200012	178.3264465	79643900	0.933592239
208.2100067	208.3699951	207.5099945	207.6000061	177.3695221	73540800	0.340628053
207.9900055	208.1900024	205.3899994	205.5399933	175.6094513	130333800	0.532931643
206.3800049	206.8800049	204.1799927	205.4299927	175.5154724	121465900	0.136587261
204.1699982	204.3699951	201.3500061	201.7200012	172.3457642	169632600	0.154600897
202.0899963	202.7200012	198.8600006	199.8200073	170.7224426	209151400	0.615442061
201.4199982	202.7200012	200.8800049	202.3099976	172.849884	125346700	0.193874501
204.0099945	206.1600037	203.9900055	205.8999939	175.9170532	147217800	0.637597095
206.3999939	206.4199982	203.5099945	204.25	174.5073395	158567300	0.330473751
204.4100037	204.6000061	201.9199982	202.6499939	173.1403351	144396100	0.105966773
204.1199951	205.4799957	200.5099945	202.0800018	172.6533356	214553300	0.211713183
199.6499939	201.1000061	198.5700073	200.8600006	171.6109619	192991100	0.62099087
201.6300049	202.0099945	198.8800049	199.0200043	170.0389557	176613900	0.52020987
198.7700043	201.8200073	198.5500031	201.6300049	172.2688599	211879600	0.172005091
202.3999939	202.7200012	200.1699982	202.0599976	172.6362305	130991100	0.183244481
201.5	203.6600037	200.9400024	203.0800018	173.5077057	122942700	0.883183601
203.9900055	206.2599945	202.3300018	206.1000061	176.0879517	174356000	0.122833655
205.7899933	206.1000061	204.8099976	204.9700012	175.1224976	117516800	0.487657334
204.7100067	205.5599976	203.8500061	205.4499969	175.5326538	92009700	0.017863815
202.9700012	204.1199951	201.7400055	202.7400055	173.2172394	134044600	0.518183153
204.1699982	204.2899933	199.9100037	200.1399994	170.9958496	168514300	0.873755282
200.3800049	202.3000031	198.6799927	201.9900055	172.5764771	173585400	0.910266241
200.5700073	202.1699982	199.1300049	199.4499969	170.4063263	197729700	0.990358885
200.0500031	202.0299988	197.8600006	201.9199982	172.5166321	163107000	0.22079767
203	204.8500061	202.5500031	204.8399963	175.0114288	124212900	0.922322633
203.9199982	205.3800049	203.5099945	204.0599976	174.3450623	134306700	0.083035118
204.8600006	206.3000031	204.7700043	206.1199951	176.1050415	97953200	0.511575095
206.5599976	207.2400055	204.9199982	205.5500031	175.6180573	125672000	0.059872365
204.7700043	205.6399994	204.1399994	204.6300049	174.8320313	87219000	0.916256971
205.8800049	207.1199951	204.6799927	206.8099976	176.6945648	96164200	0.56408376
206.6100006	207.4499969	205.8300018	206.9299927	176.7971039	91087800	0.474176068
207.8899994	208.9900055	206.9700012	208.9199982	178.4972839	97545900	0.478223506
209.0700073	209.8399963	208.7599945	209.7799988	179.2320862	93670400	0.07740732
209.3999939	210.3200073	209.1000061	210.1100006	179.5140228	76968200	0.640635783
209.6600037	210.2200012	209.3399963	210.1300049	179.5310822	80652900	0.930012501
209.4100037	210.4199982	209.2400055	209.9799957	179.4029694	91462500	0.634138594
209.4799957	211.3300018	208.7299957	211.2400055	180.4795074	140896400	0.421119508
210.9400024	211.2100067	210.4799957	211.2100067	180.4538574	74411100	0.968480565
211.1199951	212.0500031	210.7599945	211.8099976	180.966507	72472300	0.605118849
211.6600037	212.2400055	211.2200012	211.6300049	180.8126831	73061700	0.441690683
211.5200043	211.7100067	210.6499939	211.3800049	180.5991058	72697900	0.108534286
211.2599945	211.5800018	210.6000061	210.6600037	179.983902	108076000	0.085982585
210.7799988	212.0599976	210.7200012	211.9900055	181.120285	87491400	0.067116211
211.4700012	212.0500031	210.0800018	211.1199951	180.3769379	110325800	0.784608682
210.3999939	210.4900055	209.0599976	210.2299957	179.6165161	114497200	0.923436319
210.6199951	210.8000031	209.8500061	210.4600067	179.8130951	76873000	0.014503368
209.4199982	209.9400024	207.1000061	207.5	177.2841034	188128000	0.398281246
207.7400055	208.7899933	207.5500031	208.3600006	178.0188293	89818900	0.158448572
206.7100067	206.8099976	204.9299927	204.9799957	175.1310425	157121300	0.339164552
205.2899933	205.5	204.3999939	204.5	174.7209625	110145700	0.492737764
205.2599945	207.1799927	205.1999969	207.1000061	176.9423218	93993500	0.428982081
206.7700043	207.9299927	204.5800018	205.8300018	175.8573303	162410900	0.094512716
206.7100067	208.6900024	205.8600006	208.5800018	178.2068024	136099200	0.546750978
207.6900024	208.4199982	206.9799957	207.9600067	177.6770935	94510400	0.019373508
207.3899994	211.2700043	206.6199951	210.4600067	179.8130951	228808500	0.029657524
209.9600067	210.4700012	209.0299988	209.5	178.9928589	117917300	0.13995991
209.7100067	211.0200043	209.4900055	210.4100037	180.5727997	177715100	0.514198373
210.4199982	211.1100006	210	210	180.2209015	71784500	0.53881066
209.8500061	210.3999939	208.7400055	208.8200073	179.2082672	77805300	0.319748212
209.0700073	209.3500061	205.7100067	205.7599945	176.5821991	159521700	0.38756105
204.9600067	206.3699951	204.1199951	205.2700043	176.1616516	153067200	0.126219693
205.1300049	205.9499969	204.8999939	205.7400055	176.5650482	118939000	0.62170246
206.9799957	208.6100006	206.9600067	208.25	178.7191162	96180400	0.771204564
207.2599945	208.1000061	206.3600006	206.4299927	177.1571808	126768700	0.537501053
206.3899994	206.4199982	204.5099945	205.6999969	176.5306854	137303600	0.72469768
205.6199951	206.9799957	205.3999939	206.4400024	177.1657715	86900900	0.305709633
205.3699951	208.4499969	205.2100067	207.8300018	178.3586578	114368200	0.234959594
207.8600006	208.7599945	207.2400055	207.2799988	177.8866577	81236300	0.907509246
207.5500031	208.5099945	207.0800018	207.9799957	178.4873505	89351900	0.60363507
207.7799988	209.1799927	207.1900024	208.8999939	179.276886	85548900	0.541418626
209.1999969	210.0899963	208.9600067	210.0399933	180.2552032	72722900	0.617593225
209.8699951	210.6300049	209.0299988	209.0899963	179.4399414	74436600	0.434620055
208.8500061	209.7100067	208.1000061	209.4900055	179.7832794	75099900	0.378371357
210.0500031	211.0399933	209.9499969	210.4299927	180.5899963	99529300	0.24665109
210.0299988	210.9799957	209.7899933	210.3699951	180.5384369	68934900	0.549327953
208.9400024	209.2299957	207.0099945	207.9499969	178.4616089	191113200	0.832197979
209.0599976	210.25	208.9600067	209.8500061	180.0922089	92189500	0.450777428
210.6699982	210.8600006	209.2400055	209.6000061	179.8776398	72559800	0.045724947
210.0099945	210.8500061	208.8999939	210.6300049	180.7616119	78264600	0.485718489
210.1499939	211.9400024	210.0099945	211.1600037	181.2164154	102585900	0.454712071
211.6600037	211.9700012	211.1100006	211.6499939	181.6369171	61327400	0.770513597
212.3300018	212.4799957	210.5399933	210.7700043	180.8817444	79358100	0.249325052
210.7400055	211.5	209.3300018	211.4400024	181.4567566	86863500	0.118860376
210.3699951	211.2899933	209.6000061	210.5700073	180.7100677	125684900	0.535541571
209.8800049	210.3500061	207.6199951	208.4600067	178.899353	161304900	0.825241804
209.3999939	210.7700043	209.2799988	210.7200012	180.8388214	103399700	0.426828185
211.2299957	212.0200043	211.1000061	211.3200073	181.3537292	70927200	0.642939928
211.0299988	211.4600067	208.7299957	208.8999939	179.276886	113326200	0.124882525
209.5599976	209.9299927	206.7599945	208.0399933	178.5388489	135060200	0.622866951
207.9199982	209.3800049	207.5200043	208.8699951	179.2511292	88244900	0.180967294
210.8800049	211.8600006	210.7799988	211.6199951	181.6112061	155877300	0.2700403
211.5700073	211.8899994	210.5200043	210.6100006	180.7444763	75708100	0.505122106
209.6100006	210.6300049	208.6199951	209.9799957	180.2037506	119727600	0.425683424
210.4700012	211.2200012	209.7400055	210.0200043	180.2381134	94667900	0.027028613
211.2400055	212.3200073	210.9100037	212.2100067	182.117569	95934000	0.7492354
212.4400024	212.6100006	211.8600006	212.4400024	182.3149567	76510100	0.607758418
212.2400055	213.3999939	212.1600037	213.1000061	182.8813324	74549700	0.533596656
213.2400055	213.5700073	212.6900024	213.0299988	182.8212891	72114600	0.552560563
213.1499939	213.7799988	212.5	212.8800049	182.6925507	76857500	0.992931808
212.7100067	213.75	212.5099945	213.5	183.2245941	64764600	0.495696007
213.0399933	213.5399933	212.9100037	212.9900055	182.786972	57433500	0.051561742
212.3999939	212.9100037	210.1999969	210.6999969	180.821701	124308600	0.097258965
211.25	212.9799957	210.7599945	212.6999969	182.5380402	93214000	0.946506221
212.3300018	212.5899963	211.6300049	212.4600067	182.332077	74974600	0.407516838
212.3800049	212.4299927	210.8200073	211.1399994	181.199295	124919600	0.882968704
211.9400024	212.3399963	210.6199951	211.5700073	181.5683289	93338800	0.724192791
211.0200043	212.1900024	210.2700043	211.3600006	181.3880768	91531000	0.429586326
212	212.6699982	211.3300018	211.9199982	181.8686981	87820900	0.597223294
211.0700073	211.8600006	209.75	210.1300049	180.3324738	151882800	0.013035378
209.9499969	210.5800018	208.9799957	209.7700043	180.0235596	121704700	0.172242625
209.6399994	209.8200073	208.3899994	208.4799957	178.9164581	89063300	0.68980213
208.4499969	209.1000061	207.6900024	208.4499969	178.8907623	105034700	0.623475097
209.3699951	211.4100037	209.3000031	210.9499969	181.0362244	134551300	0.897421546
211.4799957	212.0899963	211.1999969	211.6300049	181.619812	73876400	0.233409377
210.6399994	211.4799957	209.6799927	210.0099945	180.2294922	135382400	0.78864409
208.6399994	209.4499969	207.7899933	209.1100006	179.4571533	124384200	0.111242989
208.9299927	210.3500061	208.7200012	210.25	180.4354858	85308200	0.873214118
210.5899963	211.3200073	209.3600006	210.5899963	180.7272644	126708600	0.656381727
211.3099976	213.3399963	210.6300049	212.7799988	182.6066895	165867900	0.7869346
211.4600067	211.5500031	210.3600006	210.8099976	181.7960815	130478700	0.617518465
211.9100037	212.5899963	211.6399994	211.8899994	182.7274323	70696000	0.858644475
212.1399994	212.4400024	211.5700073	212.0399933	182.8568115	68476800	0.290399486
211.7200012	212.1699982	210.4700012	210.5	181.5287476	92307300	0.941861855
211.1000061	211.25	209.7700043	209.8600006	180.9768372	97107400	0.737160021
210.2899933	210.5800018	209.1600037	209.8200073	180.942337	104174800	0.49784066
208.0500031	209.8300018	205.3300018	205.4199982	177.1479187	202621300	0.811336165
207.2599945	207.3200073	205.2799988	205.8500061	177.5187073	182925100	0.264864146
207.7299957	208.0299988	206.5599976	207.5	178.9416504	135979900	0.978049582
208.0700073	208.2700043	206.8099976	207.3099976	178.777771	104373700	0.764751537
205.7700043	207.6499939	205.5299988	206.7200012	178.2689819	117975400	0.62075301
206.9600067	208.1699982	204.1100006	208.0200043	179.3900604	173820200	0.908402796
206.4199982	206.7599945	204.25	204.5299988	176.3803864	164020100	0.718205159
207.0399933	207.3500061	204.7700043	204.8999939	176.6994629	144113100	0.070929165
207.2899933	207.9799957	204.9499969	207.4799957	178.924408	129456900	0.824074385
208.9900055	209.8999939	208.9400024	209.7700043	180.899231	106069400	0.173482996
209.7200012	211.0500031	209.6499939	210.6799927	181.6839752	81709600	0.040597279
210.7299957	211.2799988	210.0399933	210.6100006	181.6236115	97914100	0.896075633
211.8699951	212.3000031	211.5800018	212.3000031	183.0810394	106683300	0.751263497
212.2899933	212.5500031	211.8000031	212.4799957	183.2362061	89030000	0.753829431
212.75	213.1799927	212.2100067	212.5899963	183.331131	70446800	0.407706379
212.4299927	212.7400055	211.3899994	211.75	182.6067047	77965000	0.288295523
210.9299927	211.7700043	210.8899994	211.3699951	182.2790222	88667900	0.525337828
211.5299988	211.6499939	209.75	210.1799927	181.2527618	90509100	0.035138868
210.3000031	210.3699951	207.6000061	208	179.3728027	117755000	0.19332353
206.9400024	207.5500031	206.2599945	206.7899933	178.3293457	132361100	0.876049044
207.7899933	209.5	206.8000031	209.3300018	180.5197601	123544800	0.537414493
209.4799957	211.0399933	209.3099976	210.7700043	181.7615967	105791300	0.996817536
210.1600037	211.0200043	209.4199982	210.8200073	181.8046722	91304400	0.475467678
211.4199982	211.4499969	210.1600037	210.5	181.5287476	103266900	0.685445719
210.4600067	210.5299988	208.6499939	209.7899933	180.9164276	113965700	0.648531614
209.6999969	210.25	208.8000031	209.3800049	180.562912	81820800	0.494651131
210.4499969	211.3099976	209.7299957	210.0700073	181.157959	85786800	0.766832336
210.2899933	210.4199982	207.6499939	208.3500061	179.6746979	116030800	0.560808689
208.1600037	208.3399963	206.8699951	207.9499969	179.3296814	117858000	0.201451809
209.2799988	210.6699982	209.2799988	210.5700073	181.5891113	80270700	0.498761182
208.9700012	209.4700012	207.7599945	208.6699982	179.9506073	126081400	0.319375507
207.1100006	209.1399994	205.3600006	208.9199982	180.166214	172123700	0.943758928
208.7299957	209.5500031	208.0099945	208.6600037	179.9419556	89383300	0.852397075
208.4299927	209.5099945	208.2599945	209.4199982	180.5973663	72786500	0.852747724
208.7100067	210.5899963	208.1600037	210.5899963	181.6063385	79072600	0.043329336
210.2599945	210.6799927	209.6999969	209.9799957	181.080307	71692700	0.923519969
209.0899963	210.0099945	207.3500061	208.3200073	179.6487885	172946000	0.00325326
206.5099945	208.2899933	203.8999939	203.9700012	175.8974915	194327900	0.999400651
201.7299957	203.9400024	197.5200043	197.8300018	170.6024933	346588500	0.947198041
187.4900055	197.4799957	182.3999939	189.5	163.4189606	507244300	0.057783006
195.4299927	195.4499969	186.9199982	187.2700043	161.4958649	369833100	0.465555573
192.0800018	194.7899933	188.3699951	194.4600067	167.6963654	339257000	0.99606757
197.0200043	199.4199982	195.2100067	199.2700043	171.8443604	274143900	0.838691405
198.5	199.8399963	197.9199982	199.2799988	171.8529663	160414400	0.011460897
198.1100006	199.1300049	197.0099945	197.6699982	170.4645691	163298800	0.976179535
193.1199951	194.7700043	190.7299957	191.7700043	165.3765717	256000400	0.1477805
194.6199951	195.4600067	192.4199982	195.4100037	168.5155487	160269300	0.729911078
196.2599945	198.0500031	194.9600067	195.5500031	168.6363525	152087800	0.69767486
192.8500061	193.8600006	191.6100006	192.5899963	166.0837402	207081000	0.978140953
195.9400024	197.6100006	195.1699982	197.4299927	170.2575684	116025700	0.546913766
199.3200073	199.4700012	194.3500061	194.7899933	167.980957	149347700	0.64658947
194.5599976	197.2200012	194.25	195.8500061	168.8950653	158611100	0.837870959
195.3800049	196.8200073	194.5299988	196.7400055	169.6625366	119691200	0.731846667
196.9499969	197.0099945	195.4299927	196.0099945	169.0330353	79452000	0.031337893
196.6100006	198.9900055	195.9600067	198.4600067	171.1458282	113806200	0.849641924
198.8200073	200.4100037	198.4100037	200.1799927	172.6291351	99581600	0.113305267
200.0200043	202.8899994	199.2799988	199.7299957	172.2410126	276046600	0.39604875
195.7100067	198.6799927	194.9600067	195.4499969	169.4263611	223657500	0.134007475
196.4400024	197.6799927	195.2100067	196.4600067	170.3018799	105726200	0.578992798
193.8800049	194.4600067	192.5599976	193.9100037	168.0914154	153890900	0.528013078
194.1100006	194.6699982	192.9100037	193.6000061	167.8226624	92790600	0.654280297
192.1499939	193.4499969	190.5599976	192.8999939	167.2159119	159378800	0.159917295
194.6399994	195	191.8099976	192.8500061	167.1725616	155054800	0.73914807
191.7799988	191.9100037	187.6399994	188.0099945	162.9769897	178515900	0.119213982
188.2700043	189.7400055	186.9299927	188.1199951	163.0723114	159045600	0.493267761
190.3699951	191.8300018	189.4400024	191.6300049	166.114975	163452000	0.330242929
192.0800018	192.4900055	189.8200073	192.1300049	166.5484467	131079000	0.910166713
189.7700043	195.0299988	189.1199951	195	169.0362701	211003300	0.570888455
196.4600067	198.7400055	196.3300018	198.4700012	172.0442505	126320800	0.935789007
198.3099976	198.9799957	197	197.7899933	171.4548035	110274500	0.005736865
198.8999939	199.8300018	197.4799957	199.4100037	172.8590851	124307300	0.424378935
198.9499969	201.5500031	198.5899963	201.2100067	174.4194641	153055200	0.576700903
201.3800049	201.8999939	200.5800018	201.3300018	174.5234833	107069200	0.001633685
201.4199982	201.7599945	200.9100037	201.5200043	174.6881104	56395600	0.46659524
200.6499939	202.1600037	200.0500031	200.25	173.5872498	88038700	0.199813365
200.1799927	200.8699951	198.9400024	199.2899933	172.7550354	99106200	0.691290404
200.0800018	202.3600006	199.6399994	202.3500061	175.4076691	134142200	0.288692121
202.8300018	203.2899933	201.9199982	203.2700043	176.2051544	114580100	0.947572738
202.5	203.3699951	202.1300049	203.3699951	176.2918396	76523900	0.636431328
202.8500061	203.8399963	202.5500031	203.1100006	176.0664215	78448500	0.368160124
203.6100006	203.7899933	201.6499939	201.8500061	174.9742126	102038000	0.583061683
202.9799957	205.5099945	201.8500061	205.2599945	177.930191	174911700	0.872178851
207.25	207.9499969	206.3000031	207.5099945	179.8805695	144442300	0.567460774
207.3000031	207.3699951	206.5599976	207	179.4385071	69033000	0.887554452
206.1999969	207	205.7899933	206.6000061	179.0918121	77905800	0.11111042
207	208.9799957	206.2100067	208.9499969	181.128891	135906700	0.442168004
208.3500061	209.2700043	208.2100067	208.8300018	181.024826	90525500	0.232486608
209.0599976	209.4400024	207.7400055	207.9299927	180.2446747	131076900	0.913348241
208.3200073	210.6199951	208.1699982	210.3899994	182.3770905	86270800	0.176993661
209.9700012	211.6600037	209.6999969	211	182.905899	95246100	0.472746845
211.3500061	211.5	209.7200012	210.3600006	182.3510895	96224500	0.008817097
210.4299927	210.9799957	209.0899963	210.1499939	182.1690826	78408700	0.79681301
209.7400055	210.3200073	208.4600067	210.0399933	182.0737	110471500	0.635440469
209.3099976	209.4900055	206.9499969	208.0800018	180.3747406	131008700	0.643246833
207.5099945	208.6000061	207.1900024	208.5599976	180.790802	75874600	0.822775251
208.8800049	208.9400024	207.6600037	207.7400055	180.0799866	67846000	0.679044695
206.5	207.0599976	204.8200073	204.8399963	177.5661163	121315200	0.620343115
204.3500061	204.6699982	202.4400024	202.5399933	175.5723114	153577100	0.491283392
202.3200073	205.6900024	202.1799927	205.6199951	178.2422638	117645200	0.799042529
205.9900055	207.0399933	204.8800049	205.4700012	178.1122589	121123700	0.876862325
206.0399933	208.8999939	205.9900055	208.7299957	180.9381561	121342500	0.206010626
208.5899963	209.0500031	208.1999969	208.5500031	180.782135	88220500	0.995143213
209.4499969	210.1199951	208.8600006	209.3099976	181.4409332	94011500	0.496328543
209.3800049	209.9799957	208.5200043	209.0700073	181.2329102	64931200	0.64741127
207.8699951	209.8300018	207.4100037	209.3500061	181.4756012	98874400	0.413726919
209.5	209.7400055	209.0099945	209.3200073	181.4496155	51980100	0.449674048
209.4299927	209.8000031	208.8600006	209.5599976	181.6576385	37317800	0.614361177
209.75	209.8899994	208.5599976	208.6900024	180.9034729	112822700	0.366768692
209.4400024	210.8200073	209.1100006	210.6799927	182.6285095	97858400	0.42433704
210.6199951	211	208.2299957	208.5299988	180.7648163	108441300	0.06467175
208.8300018	209.1499939	204.75	205.6100006	178.2336121	166224200	0.698977828
205.6100006	209.9700012	205.6100006	209.6199951	181.7096252	192913900	0.481221867
209.2299957	209.7299957	207.1999969	208.3500061	180.6087799	102027100	0.950940612
206.4900055	208.2899933	205.7799988	206.9499969	179.3951721	103372400	0.077290242
206.1900024	208.6799927	204.1799927	205.3399963	177.9995422	162401500	0.156080318
205.4199982	207.4299927	205.1399994	205.8699951	178.4589691	116128900	0.239321278
203.3500061	204.1399994	201.5099945	201.8800049	175.0001831	211173300	0.580441554
202.0700073	203.0500031	199.9499969	202.8999939	175.8843842	182385200	0.402892147
204.6999969	206.1100006	202.8699951	205.0299988	177.730835	154069600	0.746278061
206.3699951	208.3899994	204.8000031	208.0299988	180.3313446	197017000	0.451166318
208.3999939	208.4799957	204.8399963	204.8600006	177.5834503	173092500	0.433585625
202.7700043	202.9299927	199.8300018	200.0200043	174.4197693	251393500	0.199151333
201.4100037	201.8800049	200.0899963	201.6699982	175.8585968	99094300	0.198545485
202.7200012	203.8500061	201.5500031	203.5	177.4543762	111026200	0.935476891
204.6900024	206.0700073	204.5800018	206.0200043	179.6518707	110987200	0.44394147
205.7200012	206.3300018	205.4199982	205.6799927	179.3553467	48539600	0.581456435
204.8600006	205.2599945	203.9400024	205.2100067	178.9455719	65899900	0.50480568
206.5099945	207.7899933	206.4700012	207.3999939	180.8551941	92640700	0.608659052
207.1100006	207.2100067	205.7599945	205.9299927	179.5733948	63317700	0.310363886
205.1300049	205.8899994	203.8699951	203.8699951	177.7770233	114877900	0.429481959
200.4900055	201.0299988	198.5899963	201.0200043	175.2917633	222353500	0.05470549
201.3999939	201.8999939	200.0500031	201.3600006	175.5883179	110845800	0.114012641
198.3399963	200.0599976	197.6000061	198.8200073	173.3733673	152112600	0.057499324
195.3300018	197.4400024	193.5899963	194.0500031	169.2138519	213436100	0.80994489
195.1900024	195.8500061	191.5800018	191.9199982	167.3565063	209817200	0.178497907
193.0099945	193.4100037	189.8200073	192.1100006	167.522171	187941300	0.304648309
193.8200073	194.5500031	191.1399994	193.6600037	168.8738098	172330500	0.395914041
194.4499969	194.8600006	188.3800049	188.8300018	164.6619873	221168900	0.656214384
189.5500031	193.2599945	187.6600037	191.9299927	167.3651581	240795600	0.113468034
186.7700043	188.7599945	185.5200043	187.8099976	163.7725372	324846400	0.011987534
189.9600067	190.1100006	186.1999969	188.0599976	163.990509	195244400	0.389607939
185.0299988	187.5	181.0200043	185.6499939	161.8889618	286547800	0.723841779
186.2100067	188.8699951	184.6399994	186.6900024	162.7958679	195772900	0.991861739
189.7799988	190.7599945	188.8800049	190.5200043	166.1356812	168319600	0.102386493
189.9199982	190.1499939	187.4100037	187.6399994	163.6243134	130371700	0.36521743
188.4199982	190.5299988	188.0200043	190.1999969	165.8566284	141036800	0.333151332
189.5800018	191.5599976	187.0599976	188.1300049	164.0515747	185681700	0.933658624
189.9600067	190.1999969	187.1600037	189.1100006	164.9061432	143798800	0.059137498
190.0200043	193.8800049	189.8800049	193.7200012	168.9260864	210529300	0.726143339
192.5299988	194.5800018	191.8399963	193.6499939	168.8650665	136061600	0.179513437
191.9600067	191.9700012	189.5399933	190.1600037	165.8217316	182564900	0.557030634
191.4100037	191.7799988	187.1000061	191.3000031	166.8158264	205054900	0.438745902
190.7100067	192.75	189.9600067	191.6000061	167.0774689	139531800	0.553332716
190.9900055	191.6699982	187.1999969	187.9499969	163.8946228	180788300	0.925689555
185.7700043	186.1199951	182.8000031	185.4199982	161.688446	191526700	0.369133172
183.3600006	186.9400024	183.1999969	185.4299927	161.6970978	184513100	0.131695771
186.4100037	188.3399963	185.1199951	185.2700043	161.5576172	148214100	0.710998324
182.3399963	184.1000061	181.0899963	182.8600006	159.4560394	219058900	0.823342481
184.9600067	186.6499939	183.9600067	186.6300049	162.743576	127632400	0.528366708
188.7700043	189.8099976	187.6300049	189.7799988	165.4904022	120250700	0.55969113
191.1600037	193.3200073	191.0099945	192.8800049	168.1936493	136009500	0.960037139
193.1999969	193.2700043	191.7200012	192.0899963	167.504715	102343000	0.572902751
191.1699982	192.1799927	190.4499969	192	167.426239	114793000	0.898175115
193.8699951	194.9499969	193.7899933	194.7799988	169.8504181	103640300	0.03440883
194	194.3200073	192.1799927	192.3200073	167.7052765	111455300	0.369842565
190.6300049	193.5299988	189.3200073	193.1999969	168.4726715	150812200	0.251798802
193.7299957	195.5500031	192.8300018	195.5399933	170.5131683	110728300	0.156709801
196.5700073	196.6799927	194.8999939	195.0899963	170.1207886	129833700	0.026237249
195.1100006	196.2299957	193.3300018	193.5599976	168.7866058	125918100	0.797028414
195.0099945	198.2100067	194.4499969	198.1100006	172.7542419	141799700	0.976157601
197.7400055	199.0599976	197.25	199	173.5302887	102415000	0.842268516
198.7899933	199.8000031	198.1100006	199.7799988	174.210495	95172200	0.875902326
200.0099945	201.3500061	199.0299988	200.4299927	174.777298	129293600	0.715877072
199.3399963	201.0700073	199.25	200.5899963	174.9168549	100219000	0.629305243
199.3200073	199.9199982	198.2100067	198.3999939	173.0070953	123974900	0.944099168
199.3600006	199.7899933	198.4299927	199.3800049	173.8617249	94801200	0.623935139
199.9600067	201.0700073	197.3800049	199.5399933	174.0011902	156838700	0.480135533
201.2599945	202.8099976	199.5200043	202.7599945	176.809082	137964500	0.570368497
202.1600037	203.0399933	201.7700043	202.5	176.5824432	73612000	0.29103092
201.3600006	202.5299988	201.0500031	202.1699982	176.2946014	93169100	0.650366746
201.6000061	203.8200073	201.5500031	203.3399963	177.3149109	129303200	0.513767186
203.2400055	205.2299957	202.7700043	204.6300049	178.4397583	134278500	0.898673455
204.1699982	204.7799988	203.8000031	204.3800049	179.1409607	138372400	0.138986583
204.0700073	204.9400024	203.8000031	204.6699982	179.3951416	72926700	0.820231742
203.7599945	205.2299957	203.5700073	204.5599976	179.2987366	97471900	0.923603611
204.1100006	204.3300018	203.0099945	203.2100067	178.1154175	81052500	0.761831646
202	203.1600037	201.7400055	203.1199951	178.0365601	84360900	0.490059038
203.6100006	203.8600006	202.7100067	203.2400055	178.1417542	62408200	0.930928247
202.7599945	205.25	202.3999939	205.1199951	179.7895508	92922900	0.314366542
206.3000031	206.8699951	205.5899963	206.0200043	180.5784607	86365300	0.036352947
205.9100037	206.4100037	205.3300018	205.5200043	180.1401825	94584100	0.851826267
204.3500061	207.1399994	203.9799957	206.9199982	181.3672791	114423500	0.554331407
206.8300018	207.0700073	205.8899994	206.25	180.7800293	63497000	0.864735217
204.6699982	206.2599945	203.8899994	204.1900024	178.9744263	99662200	0.497826101
204.1900024	206.4900055	203.9799957	206.4199982	180.9290161	91839800	0.70782002
205.1399994	205.5599976	203.0899963	203.9499969	178.7640533	113859000	0.397319679
205.3399963	205.8500061	203.8699951	204.5	179.2461395	95040600	0.681804718
205.25	206.0700073	203.9100037	204.0200043	178.8254089	83757500	0.433223714
204.2200012	206.25	203.6999969	205.9199982	180.4907837	115350600	0.788794071
207	208.1000061	206.8399963	208	182.3139496	96336400	0.114852196
208.0700073	208.6000061	207.6000061	208.0099945	182.3227081	65212900	0.947681815
208.0099945	208.1699982	207.3999939	207.7799988	182.1211243	75761600	0.595766128
207.7799988	209.2799988	207	209.2400055	183.4008179	82531000	0.778160155
209.7400055	210.1999969	208.9400024	209.8999939	183.9793243	88316100	0.633552668
209.9499969	210.9199982	209.3899994	210.1000061	184.1545715	81100300	0.762065791
210.1199951	210.25	208.6499939	208.9700012	183.1641235	85695000	0.197954742
208.5500031	209.2899933	207.9100037	208.9700012	183.1641235	99251700	0.623990206
208.2599945	208.6600037	207.5399933	208.6100006	182.8486176	66166500	0.83733038
209.0399933	209.5200043	208.3600006	208.9199982	183.1203308	75864200	0.4596053
208.4700012	209.8099976	208.0500031	209.3500061	183.4972229	77329400	0.938278947
208.4600067	209.7599945	206.9600067	207.4499969	181.8318329	97216200	0.824427154
206.7200012	207.1300049	205.0299988	206.3300018	180.8501587	142424100	0.460357614
206.9199982	208.1799927	206.4100037	207.9700012	182.2876129	62188000	0.380236938
206.5200043	206.8000031	205.2799988	206.1600037	180.7011566	106422100	0.305988971
204.9900055	205.8500061	204.4199982	205.0099945	179.6931763	92243800	0.274964745
205.5599976	205.9799957	204.4700012	204.9700012	179.6580963	67619200	0.642002485
204.0599976	205.7700043	203.8800049	205.7200012	180.315506	89315000	0.930749584
205.5700073	206.3999939	205.3600006	205.8899994	180.4644775	74374900	0.42880546
206.7200012	208.4700012	206.6399994	208.4499969	182.7083588	77472200	0.883034535
207.9100037	208.5399933	206.5	206.5	180.9991608	81727000	0.220286327
207.2899933	207.4900055	205.3699951	206.5599976	181.0517273	89586300	0.063007164
206.2100067	206.8600006	204.3800049	204.7599945	179.4740143	96474600	0.493979057
204.9600067	207.3399963	204.8899994	206.7799988	181.2445679	77486800	0.900060079
206.4600067	206.8000031	204.2299957	204.8500061	179.5529175	114924900	0.865754746
204.4400024	206.3000031	203.6300049	204.9100037	179.6055145	120062100	0.051337467
204.0599976	204.5399933	202.7799988	204.1999969	178.9831848	115430500	0.908382079
204.9199982	206.1000061	204.8600006	205.4900055	180.1138611	104990400	0.925105278
205.5099945	205.8399963	204.9900055	205.2100067	179.8684845	58682600	0.067560245
206.1699982	208.2400055	206.1399994	207.8699951	182.1999512	93537800	0.902458006
208.6699982	209.7700043	207.8699951	209.2799988	183.4358673	76621400	0.095729742
209.4400024	209.7100067	208.9700012	209.3399963	183.4884644	55280700	0.780009658
209.5299988	210.25	209.4700012	210.2400055	184.2773132	64211200	0.928669173
210.5599976	210.6900024	209.1799927	209.8399963	183.9266815	109879400	0.575640325
209.1199951	210.4799957	208.8899994	210.2700043	184.3036194	69936200	0.304595457
209.8000031	210.9299927	209.2400055	210.9100037	184.8645935	63044700	0.133032037
210.25	210.6900024	208.8600006	210.2799988	184.3123627	101757100	0.819672819
210.6999969	211.7700043	210.5099945	211.3500061	185.2502289	64887000	0.291628391
211.5299988	212.3399963	211.5	211.6799927	185.5394745	60974800	0.844925692
211.8399963	212.5200043	211.6900024	212.3699951	186.1443024	66170900	0.304182756
211.5099945	212.2200012	211.1900024	212.0800018	185.8901062	73786900	0.495665631
210.4600067	210.8600006	209.4299927	210.0700073	184.1283112	113829200	0.100028571
209.3600006	210.3699951	208.3500061	208.4499969	182.7083588	117751200	0.143951848
208	208.7400055	206.9199982	208.0399933	182.3489532	125059300	0.645910828
208.0399933	209.3600006	207.5299988	207.75	182.0948029	109124500	0.047566048
207.75	208.5700073	205.5899963	208.3699951	182.6382294	149533100	0.205635707
207.1699982	207.1999969	205.75	206.5200043	181.9580994	117055700	0.32842228
208.8200073	209.6100006	207.75	207.8500061	183.129837	82789600	0.002660122
208.3000031	208.9199982	207.7799988	208.4400024	183.649704	72461700	0.459460555
208.6499939	209.5	207.9299927	208.1000061	183.3501282	95560500	0.426452056
209.8099976	210.8699951	209.2700043	210.8099976	185.7378082	102731400	0.487230966
203.6300049	210.8500061	202.7200012	203.2400055	179.0681458	333444400	0.52576743
201.5899963	201.6000061	198.6499939	199.6000061	175.8610687	230775800	0.475522554
201.4799957	203.2299957	201.1199951	203.1999969	179.0328827	159382400	0.199657957
204.8399963	206.9299927	204.7200012	206.6600037	182.0813904	137328600	0.664428997
207.2100067	209.5399933	206.5599976	209.4799957	184.5660095	165021900	0.17723391
209.4799957	210.4900055	209.2899933	209.9199982	184.9536896	106055300	0.564357878
208.9499969	209.0800018	207.7100067	208.4100037	183.623291	109803700	0.918272192
207.8300018	209.8000031	207.0599976	209.6600037	184.7245789	96021500	0.062435541
209.8699951	210.6499939	208.6300049	209.5299988	184.6100922	85593800	0.871026018
211.0500031	212.9400024	210.7799988	212.6499939	187.3589935	133971000	0.239490264
213.1900024	214.0700073	212.9499969	213.3999939	188.0198059	73633900	0.587221144
214.5299988	215.3000031	213.4299927	214.9499969	189.385437	101275600	0.154476866
215.4400024	215.4499969	214.3500061	214.9199982	189.3590088	87324100	0.174227401
216.3999939	216.6699982	215.6600037	216.1199951	190.4162903	91230900	0.072378862
216.7799988	217.0099945	215.3099976	215.8300018	190.1607513	107155400	0.172556112
215.9700012	216.6000061	215.6699982	216.4100037	190.6717834	58725900	0.914438236
215.9199982	216.2299957	215.6300049	216.1900024	190.47789	54345700	0.037258201
216.1900024	217.3699951	216.1900024	217.0899963	191.2709351	58159500	0.927272359
216.9600067	217.2200012	215.75	216.2700043	190.5484314	67777300	0.618495474
216.4100037	217.3000031	216.1000061	217.2400055	191.4031067	62787500	0.93105969
217	217.0599976	215.9700012	216.6499939	190.883255	55873100	0.903809821
216.5299988	217.1699982	215.7599945	216.75	190.9713898	70080500	0.083284964
217.1900024	217.2700043	215.6199951	216.5200043	190.7687531	84083900	0.265578244
216.2899933	217.1100006	215.75	216.7700043	190.9890289	65035700	0.750522819
216.4600067	217.5399933	216.1300049	217.1199951	191.2973633	79519400	0.231959005
217.1900024	217.6499939	216.4100037	216.9400024	191.1387939	73311400	0.614712035
216.6499939	216.8300018	214.5700073	215.5500031	189.9141083	92295500	0.18127286
215.4799957	216.25	215.1300049	216.1799927	190.469162	53993600	0.907047609
216.3099976	216.7799988	214.25	216.4100037	190.6717834	46585500	0.309230409
216.4100037	218.2299957	216.4100037	218.1799927	192.2312622	71892200	0.412504891
218.3999939	218.5200043	217.7400055	218.0500031	192.1167908	39906500	0.249248422
218.1300049	218.7599945	217.8000031	218.1799927	192.2312622	51251700	0.636611526
218.3099976	218.3999939	217.2299957	217.6399994	191.7554626	57941100	0.421889058
218.2599945	218.9400024	217.9499969	218.6499939	192.6454468	72504300	0.301758683
218.2899933	218.7100067	217.9900055	218.4600067	192.4780273	61313500	0.189667041
218.8899994	219.5	218.8800049	219.0899963	193.0330811	49813500	0.565544905
218.6000061	218.6799927	217.9600067	217.9600067	192.0374451	53213600	0.247641284
218	218.5299988	217.0200043	218.3699951	192.3986969	75134300	0.138948386
218.3399963	218.8999939	218.2100067	218.8600006	192.8304443	52989300	0.436864912
218.3099976	218.75	217.7400055	218.5399933	192.5484924	75443000	0.794615739
218.2599945	218.8000031	217.8300018	218.5299988	192.5396423	61368800	0.836017196
219.25	219.6000061	218.8999939	218.9700012	192.9273224	53399200	0.369402365
218.8000031	218.9100037	217.3600006	217.8500061	191.9405212	71728900	0.792420165
217.3999939	218.1900024	217.2200012	217.6999969	191.8083801	69224800	0.335216411
217.9199982	219.1199951	216.25	217.2899933	191.4470978	122506300	0.455759293
217.4400024	218.6699982	217.3999939	218.3600006	192.3898926	70502200	0.705048817
218.2599945	218.5899963	217.3500061	218	192.0726776	58114500	0.032076098
217.6100006	217.75	216.4700012	217.3800049	191.5264282	85269500	0.998457714
217.3699951	217.7299957	216.0299988	217.3899994	191.5352325	97844200	0.058444486
218.3899994	218.8699951	217.6999969	218.3699951	192.3986969	79293900	0.265655688
218.6999969	219.1199951	217.8600006	219.0299988	192.9802094	56702100	0.274404904
218.8399963	219.2200012	218.3000031	219.0099945	192.9626007	76554900	0.161353305
218.6199951	218.9400024	218.1499939	218.5099945	192.5220337	74102900	0.327094906
216.9700012	217.0299988	213.25	213.2799988	187.9141083	221589100	0.351867668
212.3899994	216.8099976	212.3099976	216.3399963	190.6101074	168110900	0.125275806
214.8399963	215.1499939	212.5	213.2299957	187.8700409	182828800	0.798961122
213.2899933	214.6999969	212.5	213.1499939	187.7994995	134185500	0.538655574
212.9600067	215.7299957	212.75	215.2799988	189.6762543	134427900	0.599470612
213.4799957	213.6900024	212.5700073	213.3699951	188.9429474	155236400	0.553374131
214.1300049	214.8800049	213.0299988	213.4100037	188.9784393	80250500	0.449643273
214.4100037	214.5899963	213.3800049	213.4199982	188.9872742	69665300	0.029613198
214.2400055	216.0299988	213.4400024	215.8200073	191.1124878	110284400	0.85651801
217	217.5299988	216.7100067	217.1799927	192.3167572	76678700	0.662870552
216.7200012	216.8800049	215.8800049	215.9900055	191.263031	73630900	0.372004175
215.0200043	215.2299957	214.0099945	214.2400055	189.7133942	89827300	0.914088504
214.0500031	215.6799927	213.6199951	215.5700073	190.8911133	78494800	0.250658155
215.8300018	216.8200073	214.7100067	216.6399994	191.8386688	87411000	0.657721723
216.3999939	216.8699951	214.0399933	214.6799927	190.1030273	128070600	0.391864131
215.6499939	217.1199951	215.3600006	216.3000031	191.5375366	117202900	0.33234042
215.8200073	216.0399933	215.0399933	215.7799988	191.0770874	83512100	0.927549025
215.9100037	216.1699982	213.9900055	214.6799927	190.1030273	119948100	0.671887535
215.4100037	216.1300049	215.3300018	215.6300049	190.9442444	72816000	0.623192172
215.3699951	216.0399933	214.7400055	215.7799988	191.0770874	62927400	0.594977741
216.1000061	216.3000031	214.1900024	215.0399933	190.4217987	89788300	0.720287286
216.1600037	216.6999969	215.9900055	216.1600037	191.4136047	51855000	0.057943986
215.6600037	215.7400055	212.5800018	213.4299927	188.9961243	130367400	0.545819984
213.5899963	214.3200073	213.0099945	213.7100067	189.2440491	73866100	0.84081508
212.1600037	213.5899963	211.2100067	213.0099945	188.6241913	101357000	0.58108247
214.1499939	214.6900024	213.0299988	213.1199951	188.7216187	93346200	0.328053081
213.0899963	213.3899994	212.1699982	212.3800049	188.0662842	58275700	0.304266182
214.2400055	214.3099976	213.2700043	213.7100067	189.2440491	76869700	0.736767311
214.0200043	214.6399994	213.6000061	214.2799988	189.7487793	66519200	0.305214596
213.8699951	214.5299988	213.1100006	213.8800049	189.3946228	73639800	0.555367343
213.8800049	214.0800018	212.7599945	213.9799957	189.4831543	89089100	0.052504591
215	215.3200073	214.4799957	214.8899994	190.2889709	60146600	0.149620306
214.6799927	214.9799957	213.9799957	214.1699982	189.6513977	66542300	0.821787096
213.2100067	214.4199982	212.9299927	213.7400055	189.2706451	75705500	0.844131475
214.5800018	214.6199951	213.0800018	213.1699982	188.7658997	77220200	0.940667107
213.1399994	213.9299927	211.7100067	212.5399933	188.2080078	140623200	0.762856135
212.9299927	213.1900024	212.3600006	212.5500031	188.2168427	61272500	0.896886923
212.9299927	212.9900055	209.6000061	211.0099945	186.8531494	122781800	0.629798045
210.6499939	211.1000061	209.2299957	209.7400055	185.7285767	103330800	0.879794947
209.9900055	210.2400055	208.4600067	208.7799988	184.8784637	88939300	0.561015431
208.9100037	209.8899994	208.3800049	208.5500031	184.6747589	109122100	0.571025824
208.5500031	213.1900024	208.5500031	213.1499939	188.7481689	109794900	0.8387273
212.6900024	214.7700043	212.3800049	214.1100006	189.5982666	106772100	0.833710674
212.3699951	217.1000061	212.3399963	216.3800049	191.6084137	258429000	0.948087322
217.3000031	218.3099976	215.2200012	216.9199982	192.0865631	172113300	0.928387498
216.0800018	216.6999969	215.3200073	216.4199982	191.6438141	100552700	0.503166725
217.0299988	217.2700043	215.7200012	216.5899963	191.794342	94580000	0.571666654
217.0399933	218.2799988	216.8000031	218.2799988	193.2908478	91652600	0.506916943
217.5599976	218.1399994	217.4199982	217.8699951	192.9278107	65617700	0.00650625
218.0500031	219.0599976	217.9199982	218.9900055	193.9196014	69797200	0.650322781
219.0700073	219.2700043	218.2899933	218.5	193.4856873	86265800	0.754143175
219.1699982	220.1799927	219	220.1499939	194.9468079	72402600	0.738306743
220.5099945	220.7899933	219.7299957	220.5800018	195.3275757	67429000	0.519197781
219.9799957	220.7599945	219.75	220.6999969	195.4338074	56620200	0.507820605
221.1000061	221.5599976	221.0099945	221.5200043	196.1599579	37872300	0.094792796
221.1600037	221.4799957	220.3600006	220.4799957	195.2389984	76572500	0.037965801
220.5200043	221.4400024	220.1699982	220.9100037	195.6197815	69886700	0.967933339
221.6300049	221.8200073	220.3099976	220.3800049	195.1504517	113291800	0.58027782
220.7299957	220.7299957	219.1499939	219.5700073	194.433197	79040500	0.878477275
219.6699982	220.25	219.2599945	219.6799927	194.5306396	74840300	0.002140815
220.6499939	221.3999939	220.4199982	221	195.6995239	67837800	0.566416286
221.2200012	221.7400055	220.6600037	221.6999969	196.3193359	59877400	0.894220285
221.5200043	224.6699982	221.3800049	224.6000061	198.8873291	110738100	0.279251813
224.5700073	225.6999969	224.2599945	225.1499939	199.3743896	99714400	0.161063313
225.4100037	226.5299988	225.3699951	226.5099945	200.5787506	88005800	0.566934379
226.3999939	226.9600067	225.7599945	226.25	200.348465	102016100	0.293390763
227.0200043	228.3399963	227	227.7599945	201.6855621	110477500	0.892690983
227.4100037	228.2299957	225.3699951	225.8800049	200.020813	142501800	0.232889148
226.1600037	227.8099976	225.8899994	226.8099976	200.8443604	124972600	0.577385266
226.0099945	226.0800018	224.6699982	225.0399933	200.4515533	156420200	0.685869422
225.25	226.0200043	225.0800018	225.5299988	200.888031	90341100	0.981111535
226.1499939	226.5700073	225.8800049	226.3999939	201.6629333	89838800	0.452207829
226.25	226.4499969	225.7700043	225.7700043	201.1018219	67909000	0.451572833
225.6000061	225.7400055	224.9199982	225.3800049	200.754425	56219100	0.092098728
225.4299927	225.7200012	225.2100067	225.7100067	201.0483398	36697800	0.675589238
226.0200043	226.7299957	226	226.2700043	201.5471497	42672500	0.769649537
226.5700073	226.5899963	224.2700043	224.3999939	199.8814545	64095000	0.726422497
224.4799957	224.8899994	223.8399963	224.3500061	199.8369446	48696100	0.837020164
224.7299957	224.8300018	222.7299957	223.5299988	199.1065369	108998300	0.276793788
225.0399933	225.8300018	223.8800049	225.2400055	200.6296997	91366500	0.369895088
225.6199951	226.75	225.6100006	226.5800018	201.8232727	78744400	0.18777766
226.2700043	226.5800018	225.4799957	226.3999939	201.6629333	78379000	0.460986438
226.5299988	227.75	225.8999939	227.2100067	202.3844757	71559900	0.274211071
226.9100037	227.0700073	226.4199982	226.4600067	201.7163849	46939700	0.185875813
226.4799957	227.4499969	226.0099945	226.4600067	201.7163849	63771900	0.478210133
226.3600006	227.1000061	225.5899963	227.1000061	202.2864075	74650000	0.680474277
226.5	226.75	224.9600067	226.5299988	201.7787476	72113200	0.243979844
226.7299957	227.3999939	226.6900024	227.0500031	202.2418823	62717900	0.014754154
226.3099976	226.7799988	225.8000031	226.25	201.5293274	61240800	0.752072273
226.5399933	226.8000031	225.8999939	226.75	201.9746704	54793300	0.487652166
226.8399963	227	225.4100037	225.9100037	201.2264862	66608800	0.176502812
226.6999969	227.3099976	225.9700012	226.7400055	201.9658051	129168600	0.960330235
226.7400055	226.8099976	225.2700043	226.1499939	201.4402466	75061600	0.00902056
226.3999939	228.0800018	226.2700043	227.6000061	202.7318726	95555300	0.300377605
228.6999969	229.5700073	228.5099945	229.5700073	204.4865723	84437700	0.191962721
229.3999939	229.7100067	229.0099945	229.3300018	204.2728119	59970700	0.511277811
229.4199982	229.5899963	228.7599945	228.9700012	203.9521179	59711100	0.262544906
228.1699982	228.1999969	226.4100037	227.5500031	202.6872864	79737300	0.395582753
226.9799957	227.6000061	226.3200073	227.5299988	202.6694946	75880800	0.161917033
227.5299988	228.5899963	226.9400024	227.6199951	202.7496338	79117700	0.560347785
227.6199951	228.1000061	226.8200073	227.7700043	202.8832703	69657600	0.769546435
228.8200073	229.5500031	228.4600067	229.3399963	204.2816925	80563200	0.359733451
228.8699951	229.3300018	228.5399933	228.9299927	203.9165039	57790100	0.821273626
229.3800049	229.6600037	228.7200012	228.9400024	203.9253693	57931200	0.282235526
228.9400024	229.3899994	228.3099976	229.2400055	204.192627	51566200	0.952175554
229.2400055	230.9499969	229.2400055	230.6000061	205.404068	65955200	0.605259927
231	231.7700043	230.6199951	231.5099945	206.2145844	66015900	0.114626174
232.0800018	233.0700073	232.0500031	232.7700043	207.3369446	55182100	0.44716334
232.5599976	233.7100067	232.1600037	233.6999969	208.1653137	71109000	0.180024867
233.4499969	235.1399994	233.3899994	234.9199982	209.2520142	86785800	0.570819699
234.9499969	235.1600037	233.8500061	234.7200012	209.0738678	84722400	0.514682943
233.9499969	235.0899963	233.9299927	235.0899963	209.4034729	77204100	0.545852212
235.5200043	236.6900024	235.5099945	236.4900055	210.6505127	88946100	0.190631695
236.0200043	236.5399933	235.8300018	236.2799988	210.4634399	62115200	0.784562932
236.8800049	236.8999939	235.5599976	236.4400024	210.605957	74615900	0.873920208
235.4600067	236.7899933	235.4100037	236.7400055	210.8731842	82381600	0.832454144
236.6399994	237.3099976	236.3500061	237.1100006	211.2027435	56515400	0.29388862
236.6699982	236.9499969	236.0200043	236.4700012	210.6326599	96961900	0.802547239
238.3899994	240.3200073	238.3699951	239.7799988	213.5809784	149158200	0.181921666
239.5599976	239.5700073	238.2100067	238.2700043	212.2360382	70246000	0.146817441
238.1699982	238.6100006	237.7299957	238.4199982	212.3695831	81974300	0.141727197
237.5	238.1199951	237.0099945	237.7100067	211.7371826	55391500	0.468334969
237.3600006	237.7700043	236.7599945	237	211.1047821	65103700	0.227499975
237.3399963	237.6399994	236.3999939	236.5599976	210.7128143	78168800	0.660744638
236.6999969	237.2400055	235.7400055	236.8600006	210.9800262	90683900	0.512359035
237.9700012	238.0200043	236.5899963	237.6900024	211.7193756	81991700	0.62505438
237.6199951	237.8600006	237.2400055	237.8099976	211.8262482	57256800	0.465155844
237.1799927	237.2400055	236.1900024	236.8999939	211.0156555	59880800	0.243911985
237.5599976	239.4400024	237.2899933	238.9499969	212.8417053	96081800	0.075186938
239.1100006	239.1999969	238.1000061	238.4799957	212.4230499	78344000	0.255121964
237.75	237.9700012	237.0299988	237.0299988	212.0499725	89002100	0.985025399
237.0299988	237.3600006	236.3200073	236.7700043	211.8173981	52537000	0.10379394
237.4700012	237.6100006	233.5800018	233.7299957	209.0977631	131809300	0.847385028
233.7700043	234.6100006	233.0500031	234.2799988	209.5898132	97569200	0.76660817
234.2799988	235.3399963	233.6000061	234.0299988	209.3661346	100410300	0.177641979
234.3800049	235.0399933	232.9600067	233.8600006	209.2140656	112504900	0.530441111
231.9299927	233.9199982	231.6100006	233.6199951	208.9993591	87454500	0.143579761
233.2700043	235.8099976	233.1399994	235.3200073	210.5201874	93483900	0.157704915
234.9900055	235.8099976	234.7299957	235.5399933	210.7169952	61950400	0.880751775
235.4700012	236.5200043	235.2700043	236.2899933	211.3880005	56737900	0.640419751
235.8999939	236.5099945	235.6799927	235.7400055	210.8959503	73733100	0.874287245
235.8000031	236.0299988	233.9100037	235.3300018	210.5291443	85546500	0.986103561
235	235.5800018	234.5599976	235.4799957	210.6633301	56466200	0.586950772
236.2599945	237.3899994	234.5399933	234.7799988	210.0371246	108800600	0.134074804
234.9400024	236.0399933	234.4299927	235.4400024	210.6275787	69135800	0.809549099
235.1499939	236	234.6399994	235.1999969	210.4128418	74412300	0.828150134
235.3600006	236.2599945	234.7299957	235.3399963	210.5381012	67615300	0.138929654
234.8999939	235.1799927	233.3399963	235.0599976	210.2875977	88045300	0.92455736
234.7400055	234.9600067	233.7700043	234.0299988	209.3661346	81864400	0.089350921
233.6399994	234.4900055	232.5099945	232.5099945	208.0063324	92880400	0.015858204
233.1100006	234.5700073	232.8800049	234.5700073	209.8492432	68405400	0.921332801
233.7200012	234.4900055	233.0800018	233.8699951	209.2230072	83225800	0.44068506
234.5200043	234.9499969	233.1799927	233.4400024	208.8383789	68699900	0.330188231
234.1499939	235.8500061	233.7799988	235.3399963	210.5381012	92572200	0.088125675
235.25	235.3099976	234.1300049	234.5899963	209.8671265	110389800	0.747109197
237.1799927	237.4100037	234.5599976	237.1699982	212.1752167	119209900	0.392465128
237.9100037	238.9499969	237.8099976	238.5500031	213.4098511	76698300	0.199406776
238.5099945	239.5299988	238.3500061	238.3999939	213.2756195	84702500	0.428649181
238.7700043	238.9499969	237.9799957	238.6000061	213.4545593	57410300	0.310194702
238.8999939	238.9299927	237.9299927	238.0800018	212.9893494	63532800	0.482217987
238.6799927	239.1699982	238.1999969	238.6799927	213.5261078	66882500	0.509772512
238.8399963	238.9799957	238.3000031	238.7700043	213.6065826	57375700	0.594759437
238.7700043	238.8800049	237.6999969	238.4799957	213.3471832	73137700	0.828982403
238.8300018	238.9199982	237.7799988	238.7599945	213.5976715	61462700	0.88423246
239.1900024	239.7200012	238.6799927	239.6999969	214.4385681	62001300	0.877639408
239.75	239.9199982	239.1699982	239.6600037	214.402832	48385700	0.321842799
239.9600067	240.1900024	239.0399933	239.4400024	214.2060242	51363200	0.66197534
239.3899994	239.8699951	239.1499939	239.8699951	214.5906982	54293800	0.304854069
239.3500061	239.5700073	238.1300049	239.3800049	214.1523438	62358300	0.87207752
239.0899963	239.4299927	238.6699982	238.9799957	213.7944794	53912700	0.137434025
239.4700012	240.4400024	239.4499969	240.3000031	214.9753723	61918900	0.420491574
240.6399994	240.6699982	239.6300049	240.0800018	214.7785492	51241800	0.011781208
240.0800018	240.0800018	235.75	235.8200073	210.9674988	172174100	0.363377281
235.7299957	237.75	235.4299927	236.7700043	211.8173981	107047700	0.336946183
237.3300018	239.0800018	237.2700043	238.3099976	213.1950836	115011400	0.367907189
238.8999939	239.7100067	238.8200073	239.5200043	214.2776031	61010600	0.858906192
239.9499969	240.2400055	239.5099945	240.0500031	214.7517242	48341700	0.926253987
240.3200073	240.7299957	239.9299927	240.6100006	215.2527466	46927700	0.438338313
241.1999969	242.0800018	240.9600067	241.7599945	216.2815094	64071700	0.048524797
241.5399933	241.8999939	241.4499969	241.7100067	216.2367706	46629900	0.410339393
241.3399963	241.7899933	241.1600037	241.5	216.0489197	35201900	0.6176637
241.8399963	241.8800049	240.6399994	241.4400024	215.9952545	91796000	0.241068032
241.9700012	243.3800049	241.6399994	243.3600006	217.7128754	68962000	0.778901271
243.4199982	244.3500061	243.0800018	244.1699982	218.4375305	88666100	0.76543155
243.9700012	244.3000031	243.7599945	243.9900055	218.2765503	44698800	0.101244535
243.3399963	243.9799957	243.1199951	243.2100067	217.5787201	50375400	0.508866211
243.6000061	243.9199982	242.8300018	243.6600037	217.9812469	54144300	0.423944121
243.7700043	244.3300018	243.1699982	243.7799988	218.0886536	65950700	0.899936269
244.0899963	245.0099945	241.9499969	243.4100037	217.7575531	132256400	0.055541307
243.1300049	243.4199982	242.3800049	243.3600006	217.7128754	86108100	0.348160485
243.9799957	244.6100006	243.5800018	244.5500031	218.7774963	60067000	0.661195448
244.8600006	244.8699951	243.2899933	244.2400055	218.5001678	78602300	0.250067163
242.6799927	243.9100037	242.3600006	243.7700043	218.0796509	66464900	0.303059336
242.7700043	242.8300018	241.6300049	242.6399994	218.1273346	84553100	0.604947717
243.5899963	244.7299957	243.4799957	244.6600037	219.9432678	65123800	0.51822543
244.25	244.2599945	242.9900055	243.0099945	218.4599457	56906400	0.041931942
243.4600067	243.5899963	242.4100037	242.9499969	218.4060059	55977600	0.657780273
242.9600067	243.5299988	242.6399994	242.8399963	218.3071136	44148100	0.646706142
242.9100037	243.5099945	242.4700012	243.1300049	218.5678406	66986800	0.383978906
243.8999939	244.3800049	243.0500031	243.2899933	218.7116394	56700500	0.11254216
243.0399933	243.3800049	241.3099976	241.3300018	216.9496918	82247700	0.013028385
242.5	243.7200012	242.2299957	243.4900055	218.891449	70042600	0.018502009
243.6600037	243.7200012	239.9600067	241.3500061	216.9676666	106949700	0.847483235
242.2799988	242.7100067	241.5800018	241.8000031	217.3722229	86820700	0.945552016
242.8800049	243.3800049	242.2100067	242.2100067	217.7407532	39153800	0.439878394
242.6300049	243.0099945	241.6999969	242.7700043	218.2441864	54427600	0.027075851
241.8899994	242.0299988	240.3399963	240.5500031	216.2484741	65400800	0.790219112
241.2100067	242.2799988	240.5599976	242.1100006	217.6508789	57972300	0.426487648
242.1100006	242.8000031	241.7599945	242.3699951	217.884552	36663300	0.158782474
242.3699951	242.5500031	240.8500061	242.1900024	217.7228241	50354600	0.756661056
243.3000031	244.1999969	243.3000031	244.0099945	219.3589172	59610400	0.826845084
244.0200043	244.5500031	243.7599945	244.4199982	219.7275238	39471600	0.143887651
244.4199982	245.9700012	244.3099976	245.5599976	220.7523193	60262700	0.373195158
245.4700012	245.9100037	245.3300018	245.5299988	220.7253723	33531900	0.82659249
245.0599976	245.7200012	244.6699982	245.6600037	220.8422546	42742500	0.081133303
246.0200043	247	246.0099945	246.9900055	222.0379181	51034300	0.539356905
247.2799988	247.4199982	246.4700012	247.1000061	222.1367798	47135200	0.641434483
246.4400024	246.9100037	246.1799927	246.8800049	221.9390259	82340800	0.348533052
246.7899933	246.9799957	246.2799988	246.8200073	221.8850555	46622300	0.069251888
247.6799927	247.8000031	247.1600037	247.4199982	222.4244385	54915600	0.601030146
247.75	247.7899933	247.1300049	247.4299927	222.4333954	47575400	0.743647722
247.9600067	248	245.6799927	247.1999969	222.2266388	70766600	0.481402247
246.6499939	247.0599976	246.1300049	246.9100037	221.9659576	50088400	0.217381671
247.3699951	247.4799957	246.5299988	246.7700043	221.8401031	65838700	0.764409767
247.4600067	247.5	246.7200012	247.3200073	222.3345032	55050400	0.805225344
247.4700012	247.6000061	246.3699951	247.4400024	222.4424133	47211200	0.063999775
247.3099976	247.3399963	246.6399994	246.9600067	222.0109253	40856000	0.948279591
247.5200043	247.7899933	246.9700012	247.4100037	222.4154358	60191800	0.1624354
247.4900055	247.8699951	247.3699951	247.8699951	222.8289795	31995000	0.72698386
247.5099945	248.9100037	246.8300018	247.2599945	222.2805939	61719400	0.352401773
246.4700012	247.3099976	246.0599976	247.25	222.2715912	62632600	0.841525282
246.2899933	246.4400024	243.6999969	243.7599945	219.13414	120479500	0.894495886
244.0200043	244.8000031	243.75	244.1199951	219.4578094	74869900	0.052029962
245.5899963	246.7899933	245.5500031	246.5399933	221.6332855	73291900	0.527655496
246.9799957	247	246.1600037	246.5099945	221.6063385	55242700	0.041287913
247.1100006	247.5700073	246.4499969	246.9400024	221.9929504	56715500	0.78182446
246.2400055	246.6000061	243.0899963	243.0899963	218.5318756	128490400	0.728978136
242.8999939	244.1900024	242.1999969	242.7100067	218.1902771	136748000	0.359250266
242.6399994	243.1999969	241.8300018	242.8999939	218.3610382	65469700	0.031849538
243.5700073	245.6199951	243.5500031	245.4400024	220.6444397	63140100	0.454040219
244.3300018	245.0500031	244.1600037	244.5599976	219.853363	50203800	0.036366693
245	245.1799927	243.75	243.9900055	219.3409882	50741700	0.739524377
244.8999939	245.6100006	244.3899994	244.5599976	219.853363	64445900	0.93917408
245.1699982	245.1999969	244.0899963	244.5700073	219.8623352	40565600	0.07341003
243.0599976	245.1499939	242.9299927	244.8500061	220.1140594	51135700	0.701382735
244.8300018	246.3200073	244.6199951	246.0099945	221.1568909	62030800	0.209965641
246.7200012	247.7700043	246.0500031	247.4900055	222.4873352	103803900	0.090507338
247.9199982	248.3300018	247.6699982	247.8399963	222.8019867	62007000	0.96614865
247.2599945	247.5200043	244.9499969	246.0599976	221.2017975	91398800	0.663561406
246.8399963	247.2799988	246.2299957	246.8999939	221.9569702	57916900	0.735835965
247.25	247.2700043	246.3999939	246.8699951	221.9299927	58034700	0.183568507
246.5399933	247.1100006	246.3000031	246.5800018	221.6693115	63832800	0.657194891
248.0399933	249.3000031	248.0200043	249.2100067	224.0335846	71364800	0.742747446
249.6300049	250.0899963	249.4199982	250.0500031	224.7887421	56896000	0.795505926
249.7200012	250.2100067	249.5899963	250.1699982	224.896637	59228000	0.64530631
249.8000031	250.3200073	249.6000061	250.0899963	224.8246765	95446300	0.040305737
248.6900024	249.2899933	248.5700073	249.1900024	225.1273499	95432400	0.50129154
249.6100006	250.1199951	249.2799988	249.7200012	225.6062012	46235200	0.324829984
250	250.0700073	249.6000061	249.9700012	225.8320007	47108100	0.717525554
250.0700073	250.1900024	248.9199982	250.0599976	225.9133606	59574100	0.109053057
249.8800049	249.9799957	249.1900024	249.3899994	225.3080292	48211400	0.970659531
249.0500031	249.6300049	249.0200043	249.4400024	225.3532257	51214000	0.03621221
249.1499939	249.5500031	248.0800018	248.9299927	224.8924713	57064400	0.29501379
249.4199982	249.6999969	248.8099976	249.0800018	225.0279846	54082000	0.463844013
249.8800049	250.4900055	248.8699951	250.0500031	225.9043121	81001400	0.302749743
249.7299957	250.4400024	249.6300049	250.3500061	226.1753235	44778800	0.005797584
250.3399963	251.3200073	250.1300049	251.2299957	226.9703522	85578000	0.696226223
251.4900055	252.3200073	251.2899933	252.3200073	227.9551086	59023000	0.738446583
252.3200073	252.8899994	252.2299957	252.8600006	228.4429321	66810200	0.241574092
252.6900024	253.4400024	252.5599976	253.1600037	228.713974	55953600	0.39505071
253.5399933	254.6799927	253.1999969	254.6600037	230.0691833	63522800	0.298020289
254.1499939	254.6999969	253.8500061	254.3699951	229.8071442	80646000	0.56363724
254.6300049	254.6999969	253.6499939	253.9499969	229.4276886	35803100	0.150560192
254.6000061	255.0500031	253.9799957	254.6199951	230.0330048	43057400	0.177520842
254.5099945	255.0200043	254.3200073	255.0200043	230.3944244	47674300	0.7141805
254.6600037	255.0599976	254.3699951	254.6399994	230.0511017	47065100	0.653035052
255.1399994	255.2700043	254.6399994	254.9499969	230.3311462	54800400	0.644175541
255.2100067	255.5099945	254.8200073	255.2899933	230.6383057	38221700	0.975500955
255.2299957	255.5200043	254.9799957	255.4700012	230.8009186	31561000	0.709876062
255.8999939	255.9499969	255.5	255.7200012	231.0267792	40888300	0.937324471
254.8300018	255.8300018	254.3500061	255.7899933	231.0900574	61903800	0.344254643
256.7000122	257.1400146	255.7700043	257.1099854	232.282547	89176400	0.138187294
257.480011	257.5100098	256.019989	256.1099854	231.3791199	63915300	0.7775473
256.6000061	256.8299866	256.1499939	256.5599976	231.7856903	66935900	0.537100685
256.1799927	256.3099976	254	255.2899933	230.6383057	103715300	0.452038759
255.9900055	256.2999878	255.4799957	255.6199951	230.9364471	69798000	0.628576491
256.4700012	257.8900146	255.6300049	257.7099915	232.8246002	85562500	0.059528101
256.4700012	257.6000061	256.4100037	256.75	231.9573212	54285700	0.638981413
257.1799927	257.4400024	256.8099976	257.1499939	232.3186951	60304800	0.412982175
258.0400085	258.4299927	257.0700073	257.4899902	232.6258545	54202700	0.113589088
257.4100037	257.75	256.1900024	257.5899963	232.716217	56449500	0.813211398
257.769989	258.5	257.2999878	258.4500122	233.4931793	59589700	0.084024386
258.2999878	259	258.2200012	258.8500061	233.8545837	49652600	0.631872881
258.9700012	259.3500061	258.0899963	258.6700134	233.6919556	57502200	0.604183809
258.4700012	259.2200012	258.1499939	259.1099854	234.089447	50469600	0.719265163
257.730011	258.3900146	256.3599854	258.1700134	233.2402496	95085500	0.27835811
257.730011	258.2900085	257.3699951	258.0899963	233.167984	59984700	0.787449292
257.3099976	258.5899963	257.269989	258.3299866	233.3847656	50228600	0.340520029
257.4100037	257.8500061	256.519989	257.730011	232.8427429	61315200	0.725262025
256.6199951	257.2200012	255.6300049	256.4400024	231.6772461	80811500	0.709196282
257.519989	259.0400085	257.4700012	258.6199951	233.6467896	67777000	0.451292164
258.2200012	258.5899963	257.769989	257.8599854	232.9601288	75756800	0.789229697
258.1400146	258.519989	257.8599854	258.2999878	233.3576508	48075500	0.057446068
259.1799927	260.2000122	258.2600098	259.9899902	234.8844452	69176800	0.917256758
260	260.1499939	259.5700073	259.7600098	234.6766663	45033400	0.177899873
260.3200073	260.480011	260.1600037	260.3599854	235.2187195	27856500	0.152887286
260.4100037	260.75	260	260.230011	235.1013184	52274900	0.034540601
260.7600098	262.8999939	260.6499939	262.8699951	237.4863586	98971700	0.644700517
263.019989	263.6300049	262.2000122	262.7099915	237.3418121	77512100	0.108441738
263.7600098	266.0499878	263.6700134	265.0100098	239.4197235	127894400	0.398922422
264.7600098	265.3099976	260.7600098	264.4599915	238.9227905	164390900	0.561441802
266.3099976	266.7999878	264.0799866	264.1400146	238.6336975	94040600	0.788688602
263.1900024	265.1499939	263.0400085	263.1900024	237.7754669	77994500	0.441875567
263.2999878	263.730011	262.7099915	263.2399902	237.8206329	75898600	0.940498241
264.0700073	264.4299927	262.9400024	264.0700073	238.5704651	77218600	0.765268476
265.1600037	265.519989	264.0299988	265.5100098	239.87146	76563900	0.514306717
266.3099976	266.3800049	265.480011	266.3099976	240.5941772	83077500	0.435427909
267.2099915	267.3200073	266.3500061	266.7799988	241.0187836	85195800	0.518582642
267.0599976	267.5599976	266.6499939	266.75	240.991745	102905400	0.122031034
267.0899963	267.2200012	265.6000061	265.6600037	240.0069427	100666700	0.940845499
265.4500122	267.0400085	265.3900146	266.5100098	242.0056	144610300	0.631219137
268.1000061	268.6000061	267.980011	268.2000122	243.5402679	83653600	0.007880164
268.480011	268.5299988	267.0899963	267.1700134	242.6048584	82382900	0.951091924
268.269989	268.3299866	266.6900024	267.0299988	242.4777374	76751500	0.665195016
267.7399902	268.3900146	267.2999878	267.5799866	242.9771576	67032300	0.634971361
267.6000061	267.6400146	266.8999939	267.5100098	242.9136505	78720900	0.247576876
267.0499878	267.4400024	266.8900146	267.1900024	242.6230621	45244400	0.165048028
267.3800049	267.730011	267.0100098	267.3200073	242.7411194	57751000	0.568877257
267.8900146	267.9200134	267.4500122	267.8699951	243.2405396	45116100	0.158628221
268.5299988	268.5499878	266.6400146	266.8599854	242.3233795	96007400	0.65153396
267.8399963	268.8099976	267.3999939	268.769989	244.057785	86655700	0.579472066
268.9599915	270.6400146	268.9599915	270.4700012	245.6014404	90070400	0.837682045
271.2000122	272.1600037	270.5400085	271.6099854	246.636673	80636400	0.461553119
272.5100098	273.5599976	271.9500122	273.4200134	248.2801819	83524000	0.076413591
273.3099976	274.1000061	272.980011	273.9200134	248.7342987	57319200	0.394085037
274.3999939	275.25	274.0799866	274.5400085	249.2973175	57254000	0.45622445
273.6799927	274.4200134	272.9200134	274.1199951	248.915863	69574300	0.943440396
274.75	276.1199951	274.5599976	276.1199951	250.7319641	62361500	0.954830156
276.4200134	278.1099854	276.0799866	277.9200134	252.3664551	90816100	0.169146512
279.3500061	280.0899963	276.1799927	276.9700012	251.5038452	106555100	0.189815708
278.0299988	280.0499878	276.9700012	279.6099854	253.9010468	113258800	0.220609161
279.480011	279.9599915	278.5799866	279.1400146	253.47435	100728000	0.96509102
279.7999878	280.4100037	279.1400146	280.4100037	254.627594	140920100	0.250717175
280.1700134	282.6900024	280.1099854	282.6900024	256.6979675	91322400	0.606589997
282.7399902	283.6199951	282.3699951	283.2900085	257.2427673	97084700	0.205326248
284.019989	284.7000122	281.8399963	283.1799927	257.1428528	134816100	0.936554743
284.1600037	284.269989	282.3999939	283.2999878	257.2517395	84587300	0.933656947
284.25	286.6300049	283.9599915	286.5799866	260.2301941	107743100	0.516297471
285.9299927	286.4299927	284.5	284.6799927	258.5048828	90118300	0.302369036
282.6000061	284.7399902	281.2200012	281.7600098	255.8534088	131796400	0.404710362
282.730011	283.2999878	280.6799927	281.8999939	255.9805298	108364800	0.827993663
281.0700073	283.0599976	280.6799927	281.5799866	255.6899719	90102500	0.763113941
280.0799866	280.230011	275.4100037	275.4500122	250.123642	173174800	0.443916791
273.4500122	275.8500061	263.3099976	263.9299927	239.6627808	294681800	0.13860052
259.9400024	269.7000122	258.7000122	269.1300049	244.3846893	355026800	0.873998085
268.5	272.3599854	267.5799866	267.6700134	243.05896	167376100	0.224542592
268.0100098	268.1700134	257.5899963	257.6300049	233.9420471	246449500	0.577237415
260.7999878	263.6099854	252.9199982	261.5	237.4562073	283565300	0.260839353
263.8299866	267.0100098	261.6600037	265.3399963	240.943161	143736000	0.164574547
263.9700012	266.6199951	263.3099976	266	241.54245	81223600	0.799473149
264.3099976	270	264.2999878	269.5899963	244.8023987	120735700	0.919637605
271.5700073	273.0400085	268.769989	273.0299988	247.9261017	111200300	0.612344361
272.3200073	275.3200073	272.269989	273.1099854	247.9987335	160420100	0.818473365
272.0299988	273.6700134	270.5	271.3999939	246.4460144	86369700	0.786920283
271.8999939	274.7200012	269.9400024	270.0499878	245.2200775	98883700	0.827119028
271.1000061	273.0499878	269.6400146	270.3999939	245.5379028	110511300	0.845197129
271.7900085	274.7099915	271.25	274.7099915	249.4516449	92766400	0.779361911
275.9299927	278.0100098	275.2600098	277.8999939	252.3483429	86491400	0.145302886
278.1099854	278.9200134	274.3599854	274.4299927	249.1973724	99099200	0.633187174
275.6799927	276.1900024	271.2900085	271.6499939	246.6728821	121907800	0.057376678
271.4100037	273.1700134	266	267.7000122	243.0861664	176855100	0.294713084
265.7999878	269.7200012	264.8200073	269.0799866	244.3391724	139083200	0.011409884
267.730011	272.8900146	267.6099854	272.1900024	247.1633453	97307400	0.520331027
273.2999878	273.3900146	271.1799927	272.8800049	247.789917	79213200	0.093853053
270.4200134	273.1799927	270.2000122	272.7799988	247.6991119	87063500	0.415263125
273.5499878	274.2399902	272.4200134	274.1000061	248.8976898	66901200	0.11090556
275.7000122	278.8699951	275.3399963	278.8699951	253.2290955	113625300	0.960833518
279.2000122	279.9100037	278.0799866	278.519989	252.9112854	71924800	0.359559704
279.8399963	280.4100037	276.0299988	276.7200012	251.276825	91968900	0.888591703
277.8099976	278.019989	274.6700134	275.2999878	249.987381	105895100	0.952758131
275.8800049	276.6099854	274.4299927	275	249.7149506	83433000	0.625411566
274.5	275.3900146	274.1400146	274.2000122	249.9857483	100343700	0.383910644
273.3500061	274.3999939	268.6199951	270.4899902	246.6033783	109208400	0.478315858
270.9400024	271.6700134	270.1799927	270.9500122	247.0227661	59757300	0.626554308
270.8999939	273.269989	270.1900024	270.4299927	246.5486298	78709600	0.930728911
267.9100037	268.8699951	263.3599854	263.6700134	240.3856659	148785900	0.156044291
264.1700134	264.5400085	257.8299866	258.0499878	235.2619324	183534800	0.412625934
262.1300049	265.4299927	259.4100037	265.1099854	241.6984253	141956100	0.592457973
266.1700134	266.769989	258.8399963	260.6000061	237.5867462	129941400	0.522183294
260.75	262.6400146	258.5799866	259.8299866	236.8847046	146452300	0.237394436
261.1199951	265.2600098	259.8399963	263.1499939	239.911499	111601600	0.461463759
262.5499878	263.1300049	254.6699982	257.4700012	234.7331696	186286300	0.078661396
258.8699951	261.3099976	256.8399963	260.769989	237.741745	119956900	0.054192467
256.75	264.3599854	256.6000061	263.5599976	240.2853394	123715300	0.613323327
265.5499878	266.6400146	264.3200073	265.6400146	242.1816254	82652600	0.776900669
263.4200134	265.1099854	258	259.7200012	236.7844543	179521200	0.714594181
261.3699951	264.8399963	259.9400024	261	237.9514008	105442900	0.012250307
264.269989	266.0400085	262.980011	265.1499939	241.7349701	103529000	0.909617487
263.4700012	265.6400146	263.3900146	263.7600098	240.4676819	91140200	0.474157119
265.2600098	267	265.0599976	265.9299927	242.4460449	68890500	0.241342687
267.4100037	267.5400085	264.0100098	265.1499939	241.7349701	85079200	0.260893682
267	268.2000122	266.0700073	267.3299866	243.7223969	63405300	0.040659122
269.3299866	270.8699951	268.75	270.1900024	246.3298035	64682000	0.931374014
270.6900024	271.2999878	269.8699951	270.3900146	246.5121918	57303900	0.218897226
269.6499939	269.8800049	267.7200012	268.8900146	245.1446838	77655900	0.372739421
268.8099976	269.0599976	265.6099854	266.6099854	243.065979	99953100	0.509442887
267.2600098	267.8900146	265.3500061	266.5700073	243.0295563	65558000	0.129425754
267.730011	267.980011	261.2799988	262.980011	239.756546	112885500	0.342190188
262.9100037	264.1300049	260.8500061	263.6300049	240.3491669	103840900	0.987886051
264.7900085	267.25	264.2900085	266.3099976	242.7925262	67731900	0.544936247
267	267.3399963	265.5	266.5599976	243.020401	57053600	0.554244566
267.2600098	267.8900146	264.4299927	264.5100098	241.1514435	82182300	0.164287835
263.8699951	265.1000061	262.1099854	264.980011	241.5799561	74203400	0.437109628
264.7600098	265.6799927	262.7600098	263.2000122	239.9571686	86368900	0.856251111
262.2600098	263.3599854	259.0499878	262.6199951	239.4283447	136311500	0.683383914
261.519989	266.7900085	261.1499939	266.019989	242.5280609	91222100	0.764457455
266.8900146	268.019989	266.1099854	266.9200134	243.3486633	55304900	0.309767642
266.5	267.3299866	265.1499939	266.9200134	243.3486633	67499200	0.450710684
267.6799927	269.8699951	267.0899963	269.5	245.7008209	59666100	0.507995738
270.3399963	272.3900146	270.2200012	272.019989	247.99823	72063900	0.047524938
272.1600037	273.1499939	271.5799866	272.8500061	248.7549896	59871500	0.279737717
273.3399963	274.0799866	272.3599854	272.980011	248.8734894	54790600	0.149683212
271.5899963	271.6099854	270.0299988	271.1000061	247.1595306	87036100	0.096879334
271.1400146	272.7600098	271.1099854	272.2399902	248.1988373	53942600	0.628961785
271.9400024	273.230011	271.1300049	272.0100098	247.98909	56536400	0.142066557
271.6199951	272.0299988	270.9299927	271.3299866	247.3692169	64368000	0.3256379
273.0100098	273.980011	272.5700073	273.3699951	249.2290497	58025900	0.462878345
273.9599915	274.25	272.2399902	272.6099854	248.536087	52966400	0.054797905
271.1700134	273.3900146	270.9899902	273.3599854	249.2199249	64694200	0.748305481
272.9100037	273.2200012	270.7799988	272.7999878	248.7093353	76043800	0.56361332
272.1499939	272.8599854	271.5799866	272.1499939	248.116806	56374800	0.823557931
270.3099976	271.1700134	267.7600098	269.019989	245.2631683	115908600	0.460553415
270.5	273.1099854	270.4200134	272.6099854	248.536087	69678400	0.827021259
272.1499939	272.4899902	270.2600098	270.9400024	247.0136871	93519900	0.204924922
272.4100037	273.9400024	272.3299866	273.6000061	249.4387207	71258400	0.864121669
274.5299988	275.1900024	274.2600098	274.8999939	250.6238861	45385200	0.174635928
275.0499878	275.5299988	274.1799927	275.1000061	250.8063049	51135000	0.094891434
275.7900085	277.519989	275.0899963	277.3999939	252.903183	62732200	0.694651777
277.9500122	278.2799988	276.3399963	277.3699951	252.8758392	72969400	0.966421613
276.8500061	278.25	276.6600037	278.1900024	253.6234589	72139700	0.135807607
278.4400024	279.3699951	278.3099976	278.5599976	253.9607086	58892500	0.411402899
279.0299988	279.3299866	278.1900024	278.9200134	254.2889252	72329000	0.534784999
279.1900024	279.480011	277.7999878	278.0299988	253.477478	79070600	0.020958931
279.0100098	279.3299866	278.0599976	278.730011	254.1157532	77097600	0.455810041
276.6000061	277.5100098	275.3500061	277.1300049	253.7915344	120041600	0.199606844
275.4899902	276.7000122	274.9500122	276.5599976	253.269516	52917600	0.395014895
274	275.75	273.5299988	275.5	252.2988434	97531500	0.050094726
276.269989	276.7200012	275.5899963	275.9700012	252.7291718	53785500	0.433549116
275.9599915	275.980011	273.6799927	274.2399902	251.1449127	71061400	0.97402619
275.6600037	275.7900085	274.4899902	274.7399902	251.6027069	54898500	0.686722774
273.4400024	273.6199951	269.1000061	271	248.1778107	137854200	0.99479411
271.6400146	272.5599976	270.7900085	271.6000061	248.7271729	68547400	0.520444344
272.2600098	273.8699951	269.1799927	269.3500061	246.666687	105110700	0.933088985
269.2900085	271.75	268.4899902	270.8900146	248.0771179	76650500	0.259490157
272.1199951	273.6600037	271.1499939	271.2799988	248.4342041	97592500	0.149327039
269.5100098	272.0400085	269.2399902	271.8599854	248.9653168	63554800	0.653927162
272.8699951	272.980011	270.4200134	270.8999939	248.0861511	42187100	0.84874487
272.1700134	273.1799927	270.9599915	273.1099854	250.1100311	56925900	0.570600007
273.1400146	275.8399963	272.7099915	275.4200134	252.2255096	66493700	0.918983176
276.5499878	277.9599915	276.5	277.8999939	254.4966736	50550400	0.222426437
278.4100037	279.0100098	278.0799866	278.8999939	255.4124756	51966800	0.033506383
277.1499939	278.0400085	276.519989	276.8599854	253.5442505	77054700	0.751931519
278.2799988	279.4299927	277.6000061	279.3699951	255.842926	60124700	0.850029677
279.1700134	279.9299927	278.6600037	279.5899963	256.0443726	48216000	0.086475181
279.6400146	279.7999878	278.8399963	279.3399963	255.8153992	48201000	0.016287615
278.4700012	280.9100037	278.4100037	280.4700012	256.8502197	52315500	0.899715183
280.5599976	281.1799927	280.0599976	281.0599976	257.390564	44593500	0.695923774
280.3099976	280.7399902	279.4599915	280	256.4197693	61412100	0.31007295
279.769989	280.480011	279.5	279.6799927	256.12677	82337700	0.485918861
279.4500122	280.4299927	279.0599976	280.2000122	256.6030273	47047600	0.152670915
281.7900085	282.5599976	280.6300049	281.6099854	257.8941956	68026900	0.232763267
281.3299866	284.3699951	281.2799988	284.0100098	260.0921021	78882900	0.139466255
283.2000122	284.1099854	283.0899963	283.3399963	259.4785461	57919500	0.285565979
283.7099915	283.8200073	280.3800049	281.4200134	257.7202454	76768700	0.070165305
281.5100098	281.6900024	279.3599854	279.9500122	256.3740234	63742500	0.790278412
280.8099976	282.019989	280.3800049	281.3299866	257.6378174	68570500	0.359450147
281.5599976	282.1300049	280.1300049	280.8599854	257.2073669	53853300	0.719856778
279.3900146	282.5799866	279.1600037	282.3900146	258.608551	63426400	0.201674241
282.5299988	283.6600037	282.3299866	283.6000061	259.7166443	53935400	0.235746008
283.6400146	284.9899902	283.2000122	284.6400146	260.6690674	39400900	0.41708724
285.3900146	286.0100098	285.2399902	285.5799866	261.5299072	43196600	0.542472822
285.3900146	285.9100037	284.9400024	285.4599915	261.4199829	42114600	0.15063886
285.5299988	285.9700012	284.9200134	285.0700073	261.0628052	35717000	0.200509111
283.4500122	284.0599976	282.3599854	283.1600037	259.3136292	77076000	0.752424277
283.4700012	284.1600037	281.769989	282.1000061	258.3429565	65732900	0.227367643
282.9200134	284.1700134	282.480011	283.8999939	259.9913635	43842000	0.057964659
282.3800049	282.5400085	280.1600037	281.7799988	258.0498657	102925400	0.283133461
283.3999939	285.0400085	283.3599854	284.0599976	260.1379089	69967900	0.692882368
283.8299866	285.5599976	283.3699951	285.0599976	261.053772	65618500	0.32805585
285.5700073	285.9700012	285.0599976	285.6700134	261.6122742	39807500	0.752024934
286.25	287.3099976	285.7099915	286.3399963	262.2258911	67272000	0.939364427
285.8800049	286.7600098	285.5799866	286.1700134	262.0702515	44993300	0.396526391
285.9700012	286.9400024	285.4299927	285.7900085	261.7222595	49204900	0.287469849
286.4400024	287.6700134	286.3800049	287.5100098	263.2973328	57487400	0.641208561
288.8599854	289.8999939	288.6799927	289.7799988	265.3761597	57072400	0.439691556
290.2999878	290.4200134	289.3999939	289.9200134	265.5043945	46943500	0.149591105
290.1600037	291.7399902	289.8900146	291.480011	266.9329834	61485500	0.701968387
290.9400024	291.3599854	289.6300049	290.2999878	265.852356	61229500	0.994782209
289.8399963	290.8099976	289.2900085	290.3099976	265.8615417	66140800	0.075896808
289.8399963	290.2099915	288.6799927	289.8099976	265.403717	57594400	0.071626073
289.4100037	289.6400146	287.8900146	289.0299988	264.6893311	72452400	0.395561978
289.1499939	289.4899902	287	288.1600037	263.8925476	65909900	0.628948853
286.980011	288.7000122	286.7099915	287.6000061	263.3798218	73524800	0.153648811
288.7399902	289.0400085	287.8800049	288.1000061	263.837677	50210900	0.309016255
287.3699951	289.5499878	286.980011	289.0499878	264.7076721	50530500	0.718691739
289.0599976	289.7999878	288.230011	289.1199951	264.7717896	59810800	0.591125101
290.3200073	291.0400085	290	290.8299866	266.3377991	51034200	0.256637356
291.0599976	291.269989	290	290.8800049	266.3836365	55079900	0.545268133
290.8200073	290.8599854	289.0299988	289.3399963	264.9732056	68244000	0.94893772
289.5799866	291.5799866	289.5499878	290.9100037	266.4109802	61930400	0.364100117
290.9700012	291.6900024	290.8299866	291.2200012	266.6949158	49080600	0.851824498
292.6400146	293.9400024	291.2399902	293.5799866	268.8562317	100360600	0.079970143
293.0899963	293.2200012	291.8099976	291.9899902	268.6105652	105479700	0.710550343
291.3399963	291.5	290.3699951	291.019989	267.7182312	53409600	0.841738412
291.5299988	291.6499939	290.480011	290.75	267.4698181	44370000	0.219582197
290.9100037	292.2399902	289.4100037	289.8800049	266.6694031	79739700	0.028103015
290.4100037	291.9100037	290.1000061	290.6900024	267.4146423	59249500	0.141881277
289.9899902	291.2799988	289.9500122	290.7200012	267.4421997	70091400	0.365894398
292.1099854	292.9299927	290.980011	291.730011	268.3714294	62078900	0.466980488
291.5599976	292.3599854	291.1400146	291.5599976	268.2150269	47258200	0.064513618
292.7399902	293.2099915	291.3200073	291.7200012	268.3622131	64694600	0.581624411
291.1799927	291.2399902	287.6600037	289.4400024	266.2647705	111545900	0.644928579
289.6900024	290.269989	286.2200012	287.8200073	264.7744446	105951700	0.291833436
287.0499878	288.2200012	285.5	287.8200073	264.7744446	87742200	0.219383628
287.3900146	288.8599854	286.769989	287.3999939	264.388092	74339000	0.02979194
286.8299866	286.9100037	277.8800049	278.2999878	256.0167542	214731000	0.490672879
277.0799866	278.8999939	270.3599854	272.1700134	250.3775635	274840500	0.922181241
276.769989	277.0899963	272.3699951	275.9500122	253.8548584	183186500	0.219973543
275.5499878	277.0400085	274.2999878	274.3999939	252.4289856	102263700	0.179537929
276.6000061	280.8200073	276.0700073	280.3999939	257.9485168	118255800	0.905561989
280.4400024	281.1499939	277.5599976	280.4500122	257.9945068	110626000	0.973991092
279.3999939	280.0700073	274.9700012	276.3999939	254.2687988	134557500	0.504056711
277.1300049	279.2999878	275.4700012	276.25	254.1308289	139901600	0.632640181
277	277.3599854	274.4100037	275.0100098	252.9900818	82415800	0.280310533
270.9500122	274.8699951	268.6099854	273.6099854	251.7022705	146352700	0.160106018
273.3299866	273.7600098	264.7000122	265.3200073	244.0760193	177806700	0.050564315
267.3800049	271.8099976	266.230011	270.0799866	248.454834	138061500	0.942135981
265.9200134	271	262.2900085	265.3299866	244.0851593	201574600	0.630859233
268.7999878	270.25	259.8500061	263.8599854	242.7329102	160749100	0.84809628
263.6700134	268.1199951	263.1199951	267.769989	246.329834	157116000	0.657647161
270.6499939	273.230011	270.1199951	270.6300049	248.9608917	128296300	0.762797504
271.6000061	273.730011	270.3800049	273.5100098	251.610199	99495000	0.478146109
274.75	275.230011	269.5899963	271.8900146	250.1199646	122634100	0.070189191
272.4400024	274.0100098	271.3500061	273.3900146	251.4998779	65622500	0.361635881
273.3200073	275.2999878	273.25	275.1199951	253.0913544	60085900	0.432444195
277.5599976	281.1000061	277.0799866	281.0100098	258.5097046	102752100	0.609046542
280.1099854	281.2200012	279.2200012	280.5	258.0405273	65584900	0.105824323
279.0299988	279.2399902	276.1799927	277.7600098	255.5199127	98812600	0.809664592
277.1900024	277.4599915	271.9899902	272.5700073	250.7455139	99673600	0.705372191
273.0899963	275.3299866	271.25	272.0599976	250.2762756	98176600	0.013990174
274.1600037	274.6099854	268.4500122	270.2000122	248.5653076	125335900	0.83092556
268.7799988	273.5400085	267.0100098	273.019989	251.1595001	135101400	0.06480594
271.7900085	274.75	271.2099915	273.730011	251.8126068	126668000	0.614423317
273.0499878	273.3800049	268.0700073	269.1000061	247.553299	103061700	0.746227865
265.3599854	267	263.1499939	264.1199951	242.9720612	136021300	0.894324181
265.8599854	267.1499939	265.0100098	265.019989	243.8000031	75563700	0.502932332
263.1799927	264.8200073	263.0700073	263.25	242.1717377	42807900	0.118035865
265.7799988	267.75	265.3399963	267.5	246.0814362	79981400	0.724807944
266.3399963	268.3999939	265.6600037	268.3999939	246.9093475	75502400	0.991751489
269.6000061	274.5799866	268.3299866	274.5799866	252.5944824	127629600	0.547859647
273.7099915	275.5499878	272.4299927	273.980011	252.0426178	82346400	0.312359228
273.8099976	276.2799988	273.4500122	275.6499939	253.5788727	98204200	0.053460451
280.2799988	280.3999939	277.5100098	279.2999878	256.9366455	103176300	0.913288299
278.3699951	278.8500061	269.8999939	270.25	248.6112976	177986000	0.89621446
265.9200134	269.9700012	262.4400024	269.8399963	248.2341309	204185400	0.625309993
269.4599915	271.2200012	262.6300049	263.5700073	242.4661102	161018900	0.934704465
263.3699951	265.1600037	258.6199951	264.0700073	242.9261322	151445900	0.438892798
267.6600037	267.8699951	262.480011	264.1300049	242.981308	121504400	0.292669028
267.4700012	269	265.3699951	265.4599915	244.2048035	97976700	0.288947726
266.519989	267.4899902	264.1199951	265.3699951	244.1219788	96662700	0.672564758
262.9599915	264.0299988	259.8500061	260.4700012	239.6143494	116961100	0.883641507
259.3999939	260.6499939	253.5299988	255.3600006	234.9135284	165492300	0.602902277
257.2000122	257.9500122	253.2799988	255.0800018	234.6559143	134515100	0.56080541
255.1699982	259.3999939	249.3500061	251.2599945	231.1417847	214992800	0.36653656
249.8600006	251.6199951	244.6499939	247.1699982	227.3792419	252053400	0.287321944
246.7400055	249.7100067	239.9799957	240.6999969	222.7203522	255345600	0.950111475
239.0399933	240.8399963	234.2700043	234.3399963	216.8354187	147311600	0.333018193
235.9700012	246.1799927	233.7599945	246.1799927	227.7910004	218485400	0.937023172
242.5700073	248.2899933	238.9600067	248.0700073	229.5398712	186267300	0.38230512
249.5800018	251.3999939	246.4499969	247.75	229.2437439	153100200	0.22714239
249.5599976	250.1900024	247.4700012	249.9199982	231.2516327	144299400	0.572096188
245.9799957	251.2100067	245.9499969	250.1799927	231.492218	126925200	0.038293668
248.2299957	248.5700073	243.6699982	244.2100067	225.9682159	144140700	0.239987659
247.5899963	253.1100006	247.1699982	252.3899994	233.5371552	142628800	0.949326444
252.6900024	255.9499969	251.6900024	254.3800049	235.3784943	103139100	0.47514171
256.8200073	257.3099976	254	256.769989	237.5899506	102512600	0.071447906
257.5599976	258.9100037	256.1900024	257.9700012	238.7003784	95006600	0.524378213
256.2600098	259.1600037	255.5	258.8800049	239.5423737	96823900	0.080293261
257.6799927	259.0100098	257.0299988	258.980011	239.6349182	73858100	0.14003401
256.8599854	258.2999878	256.4100037	257.3999939	238.1729126	70908200	0.059199105
257.8200073	260.7000122	257.8099976	260.3500061	240.9025879	85208300	0.428358211
260.8299866	261.9700012	260.6000061	260.980011	241.4855347	77636700	0.692268498
260.0100098	263.9200134	259.9599915	262.9599915	243.3175812	96118400	0.426167672
264.980011	266.980011	263	266.4599915	246.5561981	127900300	0.152362766
264.8200073	265.0599976	261.0599976	262.8599854	243.2250366	115531200	0.249918445
264.0100098	264.7900085	260.6600037	263.4100037	243.7340546	86030300	0.028183311
263.2099915	264.2000122	262.0799866	263.5499878	243.8635559	59204100	0.89933698
265.6099854	266.7000122	263.6600037	265.7799988	245.9269562	96883400	0.688948059
263.3900146	263.8299866	261.7900085	263.7600098	244.0578308	85613700	0.964077173
263.9200134	264.5499878	262.480011	263.4100037	243.7340546	66136300	0.017760585
265.1000061	268.519989	264.25	267.5799866	247.5924683	92473700	0.960010749
267.5100098	270.4700012	267.269989	269.9299927	249.7669373	104012100	0.438501171
270.1499939	271.2000122	269.1799927	270.0599976	249.8872375	85782500	0.369024281
270.1099854	272.0299988	269.3599854	271.9599915	251.6453094	60744800	0.091698309
272.4400024	273.4400024	271.8800049	273.1000061	252.7002258	79552800	0.822779538
272.7900085	273.3399963	271.9200134	272.7399902	252.3670044	58347800	0.769997207
270.9400024	271.5499878	268.2900085	270.1400146	249.9612732	95482000	0.264450987
268.75	270.5799866	267.8299866	270.4700012	250.2666016	75788900	0.344567279
271.2000122	271.4899902	270.0299988	270.6199951	250.4054108	68021400	0.593034052
272.4200134	274.519989	272.3399963	274.1000061	253.6253967	72270200	0.870601392
275.0299988	275.9299927	274.5599976	274.9899902	254.4489746	65277200	0.398570605
273.7799988	275.6400146	272.8699951	274.3800049	253.8845825	83234400	0.724180855
276.3599854	277.4100037	276.1300049	277.3699951	256.6512146	97088700	0.515468275
276.480011	278.5799866	276.4700012	277.8500061	257.0953979	59120800	0.278251172
277.8099976	278.9200134	277.25	278.4100037	257.6135559	76610800	0.728221386
277.7000122	278.1000061	276.3500061	277.4200134	256.6974792	64214700	0.086746191
278.1099854	279.3599854	277.3999939	279.1400146	258.2890015	78114600	0.87934901
280.730011	281.3099976	279.4299927	279.519989	258.640625	69030700	0.72852904
279.1300049	280.2999878	278.8999939	279.3200073	258.4555969	56844100	0.961667779
278.519989	279.5899963	277.480011	279.2000122	258.3445435	56921600	0.253442356
278.9599915	279.4500122	278.3200073	278.6799927	257.8633118	69268300	0.052474424
280.4400024	280.8800049	278.8200073	280.4200134	259.4734192	78880500	0.063741489
281.6000061	281.8699951	276.8399963	279.3999939	258.52948	106494600	0.879088441
279.5400085	279.7600098	278.4100037	279.019989	258.177948	59114600	0.950715153
279.1499939	279.1600037	276.9700012	277.3299866	256.6141663	75039800	0.162713166
276.8299866	276.9899902	274.0700073	275.0100098	254.4674988	94885100	0.04113201
272.9400024	274.6499939	272.4200134	274.4599915	253.9585571	85795800	0.684789327
275.2600098	278.6199951	275.230011	278.4400024	257.6412659	65098900	0.887835472
[truncated: 341 more rows]
