# Supplementary material for: LEET: stock market forecast with long-term emotional change enhanced temporal model
Source: PeerJ Comput Sci. 2024 Apr 2;10:e1969. doi: 10.7717/peerj-cs.1969 (PMC11041952; doi:10.7717/peerj-cs.1969)
Supplement: Supplemental Information 3 [file peerj-cs-10-1969-s003.csv]

Date	Open	High	Low	Close	Adj Close	Volume	Sentiment
2011/3/30	5932.200195	5971	5932.200195	5948.299805	5948.299805	872031100	0.019786514
2011/3/31	5948.299805	5972.799805	5908.799805	5908.799805	5908.799805	1033616700	0.443656291
2011/4/1	5908.799805	6014.799805	5908.799805	6009.899902	6009.899902	921016700	0.869221774
2011/4/4	6009.899902	6035.100098	5987.700195	6017	6017	683415100	0.981109571
2011/4/5	6017	6026.299805	5989.100098	6007.100098	6007.100098	713905900	0.873756488
2011/4/6	6007.100098	6056.399902	6007.100098	6041.100098	6041.100098	810707000	0.325400644
2011/4/7	6041.100098	6053.100098	6007.399902	6007.399902	6007.399902	710450000	0.790008113
2011/4/8	6007.399902	6066.399902	6007.399902	6055.799805	6055.799805	606794600	0.057341649
2011/4/11	6055.799805	6070.799805	6044.5	6053.399902	6053.399902	659149200	0.324187408
2011/4/12	6053.399902	6053.600098	5958.299805	5964.5	5964.5	759467900	0.514353613
2011/4/13	5964.5	6043.399902	5964.5	6010.399902	6010.399902	700979400	0.324070794
2011/4/14	6010.399902	6010.5	5943.799805	5963.799805	5963.799805	667918300	0.749116078
2011/4/15	5963.799805	5996.799805	5963.600098	5996	5996	771907100	0.442895184
2011/4/18	5996	5997.5	5858.299805	5870.100098	5870.100098	872742500	0.843881595
2011/4/19	5870.100098	5922.200195	5870.100098	5896.899902	5896.899902	624888900	0.23197182
2011/4/20	5896.899902	6033.799805	5896.899902	6022.299805	6022.299805	704737200	0.495498898
2011/4/21	6022.299805	6049.399902	6005.799805	6018.299805	6018.299805	739317000	0.660459413
2011/4/26	6018.299805	6070.600098	6007	6069.399902	6069.399902	553389400	0.178758097
2011/4/27	6069.399902	6089.399902	6045.899902	6068.200195	6068.200195	707283900	0.155736017
2011/4/28	6068.200195	6091.799805	6051	6069.899902	6069.899902	741068000	0.093881946
2011/5/3	6069.899902	6103.700195	6050.700195	6082.899902	6082.899902	809170900	0.058395471
2011/5/4	6082.899902	6083.799805	5972.799805	5984.100098	5984.100098	1002077100	0.23127595
2011/5/5	5984.100098	6009.100098	5912.600098	5920	5920	1597409800	0.964190322
2011/5/6	5920	5984.899902	5871.600098	5976.799805	5976.799805	1162112200	0.776170991
2011/5/9	5976.799805	5999.899902	5922.200195	5942.700195	5942.700195	803357200	0.345998509
2011/5/10	5942.700195	6023.100098	5940.100098	6018.899902	6018.899902	835132700	0.951619964
2011/5/11	6018.899902	6040.200195	5965.299805	5976	5976	823139400	0.408853833
2011/5/12	5976	5976.399902	5882.399902	5945	5945	868796500	0.298014036
2011/5/13	5945	6001.299805	5919.899902	5925.899902	5925.899902	705255100	0.716098607
2011/5/16	5925.899902	5936.200195	5862.200195	5923.700195	5923.700195	686694200	0.902965571
2011/5/17	5923.700195	5942.799805	5861	5861	5861	756848900	0.354754888
2011/5/18	5861	5934.5	5860.700195	5923.5	5923.5	702325400	0.062473259
2011/5/19	5923.5	6003.899902	5923.5	5956	5956	849895900	0.582752657
2011/5/20	5956	6017.600098	5927.700195	5948.5	5948.5	897899600	0.907910158
2011/5/23	5948.5	5948.5	5833.399902	5835.899902	5835.899902	852749200	0.537889977
2011/5/24	5835.899902	5884.700195	5835.899902	5858.399902	5858.399902	985312300	0.731306868
2011/5/25	5858.399902	5881.200195	5810.5	5870.100098	5870.100098	916829300	0.672654795
2011/5/26	5870.100098	5910.799805	5866.700195	5881	5881	863336800	0.195129017
2011/5/27	5881	5951.399902	5881	5938.899902	5938.899902	799337700	0.584090678
2011/5/31	5938.899902	6010	5938.899902	5990	5990	966550600	0.878212852
2011/6/1	5990	5995.200195	5911.700195	5928.600098	5928.600098	830972100	0.783477224
2011/6/2	5928.600098	5928.600098	5847.899902	5847.899902	5847.899902	980195300	0.408425932
2011/6/3	5847.899902	5868.200195	5802.700195	5855	5855	840497300	0.126267326
2011/6/6	5855	5881.100098	5827.5	5863.200195	5863.200195	650699800	0.254961116
2011/6/7	5863.200195	5890.600098	5849.200195	5864.700195	5864.700195	792266800	0.451089365
2011/6/8	5864.700195	5864.700195	5791.799805	5808.899902	5808.899902	848359000	0.80726366
2011/6/9	5808.899902	5861.200195	5795	5856.299805	5856.299805	854520000	0.074422251
2011/6/10	5856.299805	5867	5758.299805	5765.799805	5765.799805	786839200	0.747482963
2011/6/13	5765.799805	5793.799805	5763.399902	5773.5	5773.5	643227300	0.180358047
2011/6/14	5773.5	5822.600098	5773.5	5803.100098	5803.100098	811563100	0.393335262
2011/6/15	5803.100098	5803.399902	5742.600098	5742.600098	5742.600098	806612100	0.763734873
2011/6/16	5742.600098	5742.600098	5644.399902	5698.799805	5698.799805	1039826800	0.425233666
2011/6/17	5698.799805	5733.200195	5645	5714.899902	5714.899902	1215422800	0.580744765
2011/6/20	5714.899902	5714.899902	5647.200195	5693.399902	5693.399902	746206400	0.284606172
2011/6/21	5693.399902	5778.100098	5693	5775.299805	5775.299805	745714800	0.253542568
2011/6/22	5775.299805	5789.100098	5741.799805	5773	5773	744333700	0.853787703
2011/6/23	5773	5773	5663.299805	5674.399902	5674.399902	893970700	0.289778335
2011/6/24	5674.399902	5768.5	5674.399902	5697.700195	5697.700195	1037392600	0.324466406
2011/6/27	5697.700195	5728.399902	5679.600098	5722.299805	5722.299805	835562500	0.249399449
2011/6/28	5722.299805	5795.100098	5722.299805	5766.899902	5766.899902	798684500	0.376149294
2011/6/29	5766.899902	5860.899902	5766.899902	5856	5856	908814900	0.874212766
2011/6/30	5856	5945.700195	5856	5945.700195	5945.700195	1221084500	0.779462429
2011/7/1	5945.700195	5999	5937	5989.799805	5989.799805	871319600	0.458975034
2011/7/4	5989.799805	6030.799805	5985.700195	6017.5	6017.5	466358000	0.607434047
2011/7/5	6017.5	6036.299805	6011.100098	6024	6024	654940400	0.556550475
2011/7/6	6024	6026.5	5973.799805	6002.899902	6002.899902	817116300	0.957860447
2011/7/7	6002.899902	6071.700195	6002.899902	6054.600098	6054.600098	833720400	0.937621875
2011/7/8	6054.600098	6084.100098	5981.700195	5990.600098	5990.600098	781326500	0.136275462
2011/7/11	5990.600098	5998.600098	5900.799805	5929.200195	5929.200195	850417100	0.40590282
2011/7/12	5929.200195	5929.200195	5793	5869	5869	1086509700	0.388254236
2011/7/13	5869	5911	5851	5906.399902	5906.399902	830813000	0.495143199
2011/7/14	5906.399902	5906.399902	5841.200195	5847	5847	715477400	0.70168912
2011/7/15	5847	5863.600098	5806	5843.700195	5843.700195	693411600	0.246552663
2011/7/18	5843.700195	5843.700195	5752.799805	5752.799805	5752.799805	848623100	0.015573699
2011/7/19	5752.799805	5802	5752.799805	5790	5790	912096000	0.834900974
2011/7/20	5790	5856.399902	5790	5853.799805	5853.799805	900376300	0.771515361
2011/7/21	5853.799805	5934.299805	5797.5	5899.899902	5899.899902	1051054200	0.548049574
2011/7/22	5899.899902	5966.799805	5899.899902	5935	5935	874525300	0.828469492
2011/7/25	5935	5938.600098	5892.600098	5925.299805	5925.299805	645911000	0.886096017
2011/7/26	5925.299805	5951.299805	5895.600098	5929.700195	5929.700195	631694600	0.117804675
2011/7/27	5929.700195	5932	5841	5856.600098	5856.600098	777353400	0.770124451
2011/7/28	5856.600098	5882.600098	5801.600098	5873.200195	5873.200195	753182900	0.330064773
2011/7/29	5873.200195	5873.200195	5772.399902	5815.200195	5815.200195	1014403400	0.616191288
2011/8/1	5815.200195	5913.5	5767.100098	5774.399902	5774.399902	864009700	0.433135424
2011/8/2	5774.399902	5778.899902	5705.299805	5718.399902	5718.399902	995746800	0.266193378
2011/8/3	5718.399902	5718.399902	5557.700195	5584.5	5584.5	1094346800	0.95930592
2011/8/4	5584.5	5644.100098	5393.100098	5393.100098	5393.100098	1428457100	0.88653216
2011/8/5	5393.100098	5393.100098	5202.600098	5247	5247	2044242400	0.235346355
2011/8/8	5247	5295.799805	5062.399902	5069	5069	1576389600	0.662329977
2011/8/9	5069	5175.600098	4791	5164.899902	5164.899902	2039085100	0.188298728
2011/8/10	5164.899902	5262.700195	4990.799805	5007.200195	5007.200195	1649746300	0.824584521
2011/8/11	5007.200195	5172.700195	4943	5162.799805	5162.799805	1455126400	0.810331666
2011/8/12	5162.799805	5320	5099.299805	5320	5320	1024505200	0.036507738
2011/8/15	5320	5377.200195	5319.399902	5350.600098	5350.600098	695636400	0.871977657
2011/8/16	5350.600098	5362.200195	5265.799805	5357.600098	5357.600098	716380800	0.814102629
2011/8/17	5357.600098	5371.100098	5279.899902	5331.600098	5331.600098	671941800	0.550617555
2011/8/18	5331.600098	5331.600098	5041.600098	5092.200195	5092.200195	1183381000	0.85303891
2011/8/19	5092.200195	5107.899902	4929.600098	5040.799805	5040.799805	1546098700	0.187716938
2011/8/22	5040.799805	5183	4993.299805	5095.299805	5095.299805	857260000	0.451377682
2011/8/23	5095.299805	5193.200195	5076.700195	5129.399902	5129.399902	904652300	0.681516463
2011/8/24	5129.399902	5250.600098	5098.100098	5205.899902	5205.899902	908821500	0.489409962
2011/8/25	5205.899902	5254.200195	5102.100098	5131.100098	5131.100098	1128589300	0.061188523
2011/8/26	5131.100098	5149.5	5014.799805	5129.899902	5129.899902	1037445400	0.608785575
2011/8/30	5129.899902	5283.600098	5129.899902	5268.700195	5268.700195	910283100	0.518522422
2011/8/31	5268.700195	5411.600098	5258.600098	5394.5	5394.5	1178142500	0.331698529
2011/9/1	5394.5	5449.700195	5346.700195	5418.700195	5418.700195	975363800	0.625554677
2011/9/2	5418.700195	5418.700195	5258.5	5292	5292	823930000	0.862140749
2011/9/5	5292	5292	5097.700195	5102.600098	5102.600098	788821300	0.670989501
2011/9/6	5102.600098	5190.299805	5086.799805	5156.799805	5156.799805	946079100	0.09057778
2011/9/7	5156.799805	5322.200195	5156.799805	5318.600098	5318.600098	837910500	0.319971223
2011/9/8	5318.600098	5369.799805	5269.700195	5340.399902	5340.399902	922652100	0.480844344
2011/9/9	5340.399902	5352	5202.200195	5214.700195	5214.700195	1048626000	0.156352246
2011/9/12	5214.700195	5214.700195	5059.200195	5129.600098	5129.600098	1009065300	0.629511907
2011/9/13	5129.600098	5203.100098	5069.5	5174.299805	5174.299805	885954000	0.380874172
2011/9/14	5174.299805	5270.399902	5146.399902	5227	5227	1116783000	0.654782476
2011/9/15	5227	5366.700195	5227	5337.5	5337.5	1124040000	0.110807664
2011/9/16	5337.5	5406.100098	5337.5	5368.399902	5368.399902	1464013700	0.428792201
2011/9/19	5368.399902	5368.399902	5231.600098	5259.600098	5259.600098	721392700	0.29885407
2011/9/20	5259.600098	5377.399902	5219.100098	5363.700195	5363.700195	708695000	0.887242906
2011/9/21	5363.700195	5366.100098	5268.799805	5288.399902	5288.399902	770544200	0.870677234
2011/9/22	5288.399902	5288.399902	5013.600098	5041.600098	5041.600098	1191994800	0.857826109
2011/9/23	5041.600098	5105.399902	4928.100098	5066.799805	5066.799805	1013630400	0.457270364
2011/9/26	5066.799805	5148.799805	4974	5089.399902	5089.399902	1039397000	0.215455299
2011/9/27	5089.399902	5294.100098	5089.399902	5294.100098	5294.100098	960705900	0.165060048
2011/9/28	5294.100098	5314.299805	5191.399902	5217.600098	5217.600098	726670200	0.333176743
2011/9/29	5217.600098	5250.200195	5160.799805	5196.799805	5196.799805	736900100	0.974692011
2011/9/30	5196.799805	5197.299805	5068.600098	5128.5	5128.5	889500800	0.838302305
2011/10/3	5128.5	5128.5	4983.299805	5075.5	5075.5	774952000	0.766547371
2011/10/4	5075.5	5075.5	4868.600098	4944.399902	4944.399902	1168273100	0.523978921
2011/10/5	4944.399902	5121.399902	4944.399902	5102.200195	5102.200195	932393600	0.074397046
2011/10/6	5102.200195	5291.299805	5102.200195	5291.299805	5291.299805	1147794400	0.570787136
2011/10/7	5291.299805	5370.899902	5261.399902	5303.399902	5303.399902	864877000	0.785241713
2011/10/10	5303.399902	5413.399902	5303.399902	5399	5399	611583700	0.511266169
2011/10/11	5399	5399	5330.399902	5395.700195	5395.700195	636003500	0.073922541
2011/10/12	5395.700195	5458	5348.200195	5441.799805	5441.799805	833336600	0.131880118
2011/10/13	5441.799805	5456.100098	5368.399902	5403.399902	5403.399902	895898200	0.877623811
2011/10/14	5403.399902	5501.399902	5395.600098	5466.399902	5466.399902	673341300	0.764829979
2011/10/17	5466.399902	5543.700195	5405.200195	5436.700195	5436.700195	720599700	0.011343601
2011/10/18	5436.700195	5436.700195	5348.600098	5410.399902	5410.399902	754537000	0.88550678
2011/10/19	5410.399902	5483.799805	5410.399902	5450.5	5450.5	723007500	0.145880175
2011/10/20	5450.5	5450.5	5363.200195	5384.700195	5384.700195	796890500	0.192036681
2011/10/21	5384.700195	5500.5	5384.700195	5488.700195	5488.700195	730196100	0.399851949
2011/10/24	5488.700195	5552.799805	5487.200195	5548.100098	5548.100098	677461300	0.803444593
2011/10/25	5548.100098	5574.100098	5465.5	5525.5	5525.5	777723200	0.039875519
2011/10/26	5525.5	5576.600098	5498.5	5553.200195	5553.200195	705184200	0.797387938
2011/10/27	5553.200195	5747.299805	5553.200195	5713.799805	5713.799805	1454155000	0.49526135
2011/10/28	5713.799805	5746.899902	5685	5702.200195	5702.200195	997001700	0.796066625
2011/10/31	5702.200195	5702.200195	5544.200195	5544.200195	5544.200195	1079784300	0.948191424
2011/11/1	5544.200195	5544.200195	5338.399902	5421.600098	5421.600098	1331043600	0.46104143
2011/11/2	5421.600098	5493.299805	5383.399902	5484.100098	5484.100098	1363052800	0.420092321
2011/11/3	5484.100098	5564.5	5402.600098	5545.600098	5545.600098	1217183500	0.862672578
2011/11/4	5545.600098	5599.5	5495.399902	5527.200195	5527.200195	873169300	0.49118543
2011/11/7	5527.200195	5557.799805	5432.200195	5510.799805	5510.799805	730611300	0.090420627
2011/11/8	5510.799805	5616	5509.600098	5567.299805	5567.299805	885001700	0.686211513
2011/11/9	5567.299805	5615.799805	5426.299805	5460.399902	5460.399902	1074260600	0.29183105
2011/11/10	5460.399902	5497.200195	5360.200195	5444.799805	5444.799805	799967700	0.312235751
2011/11/11	5444.799805	5548.799805	5439.799805	5545.399902	5545.399902	715717500	0.444479561
2011/11/14	5545.399902	5575.200195	5489.299805	5519	5519	687675200	0.117179366
2011/11/15	5519	5551.399902	5428.600098	5517.399902	5517.399902	841524400	0.970104041
2011/11/16	5517.399902	5562.899902	5450.200195	5509	5509	941320000	0.199201924
2011/11/17	5509	5509	5366.100098	5423.100098	5423.100098	1059574700	0.310472153
2011/11/18	5423.100098	5423.100098	5347.899902	5362.899902	5362.899902	826014000	0.707281399
2011/11/21	5362.899902	5362.899902	5221.700195	5222.600098	5222.600098	952410000	0.910568304
2011/11/22	5222.600098	5282	5206.799805	5206.799805	5206.799805	914555700	0.347255692
2011/11/23	5206.799805	5206.799805	5139.799805	5139.799805	5139.799805	1009698000	0.582582265
2011/11/24	5139.799805	5184.299805	5099	5127.600098	5127.600098	856420500	0.915868222
2011/11/25	5127.600098	5200.299805	5075.200195	5164.700195	5164.700195	733865300	0.86834085
2011/11/28	5164.700195	5327.799805	5164.700195	5312.799805	5312.799805	897909200	0.102907969
2011/11/29	5312.799805	5344.200195	5272.399902	5337	5337	794447300	0.926518624
2011/11/30	5337	5539	5275	5505.399902	5505.399902	1647245500	0.405101865
2011/12/1	5505.399902	5553.899902	5486.899902	5489.299805	5489.299805	939174800	0.870636591
2011/12/2	5489.299805	5595.5	5489.100098	5552.299805	5552.299805	984099700	0.504142798
2011/12/5	5552.299805	5602.799805	5545.899902	5568	5568	900658000	0.929937513
2011/12/6	5568	5593	5521.899902	5568.700195	5568.700195	857312600	0.237513593
2011/12/7	5568.700195	5631.899902	5498	5546.899902	5546.899902	932154800	0.373681426
2011/12/8	5546.899902	5605.299805	5483.799805	5483.799805	5483.799805	907438000	0.494201342
2011/12/9	5483.799805	5540.5	5440.899902	5529.200195	5529.200195	841432700	0.205178994
2011/12/12	5529.200195	5529.200195	5427.899902	5427.899902	5427.899902	801332300	0.99744929
2011/12/13	5427.899902	5526	5413.700195	5490.200195	5490.200195	757732000	0.440301639
2011/12/14	5490.200195	5490.200195	5366.799805	5366.799805	5366.799805	860719700	0.7424154
2011/12/15	5366.799805	5434	5366.799805	5400.899902	5400.899902	803271700	0.260424461
2011/12/16	5400.899902	5452.700195	5387.299805	5387.299805	5387.299805	1273215100	0.768386364
2011/12/19	5387.299805	5410.100098	5343.100098	5365	5365	632321300	0.145455565
2011/12/20	5365	5426.299805	5328.700195	5419.600098	5419.600098	779731400	0.340430758
2011/12/21	5419.600098	5479.200195	5371.700195	5389.700195	5389.700195	803794200	0.57299755
2011/12/22	5389.700195	5469	5389.700195	5457	5457	610838400	0.841796505
2011/12/23	5457	5516.600098	5457	5512.700195	5512.700195	204750100	0.466896606
2011/12/28	5512.700195	5567.899902	5491	5507.399902	5507.399902	449839700	0.046225142
2011/12/29	5507.399902	5566.799805	5496.899902	5566.799805	5566.799805	325749000	0.989399212
2011/12/30	5566.799805	5588.399902	5535.200195	5572.299805	5572.299805	188110800	0.125162494
2012/1/3	5572.299805	5699.899902	5572.299805	5699.899902	5699.899902	778529200	0.306342574
2012/1/4	5699.899902	5719.799805	5646.399902	5668.5	5668.5	696937800	0.27605171
2012/1/5	5668.5	5689.299805	5614.399902	5624.299805	5624.299805	794279400	0.827266155
2012/1/6	5624.299805	5682.799805	5623.399902	5649.700195	5649.700195	705018100	0.423801659
2012/1/9	5649.700195	5673.799805	5604.600098	5612.299805	5612.299805	785646100	0.955008655
2012/1/10	5612.299805	5711.899902	5612.299805	5696.700195	5696.700195	865034500	0.866340892
2012/1/11	5696.700195	5700.799805	5644.799805	5670.799805	5670.799805	893410000	0.496371999
2012/1/12	5670.799805	5699.600098	5640.299805	5662.399902	5662.399902	1382096100	0.313732606
2012/1/13	5662.399902	5709.200195	5583.5	5636.600098	5636.600098	1318584400	0.64558663
2012/1/16	5636.600098	5662.899902	5609.899902	5657.399902	5657.399902	672822900	0.992132441
2012/1/17	5657.399902	5724.399902	5657.399902	5694	5694	1232187300	0.488082923
2012/1/18	5694	5709.899902	5647.899902	5702.399902	5702.399902	792321000	0.442932231
2012/1/19	5702.399902	5743.899902	5693.200195	5741.200195	5741.200195	1404271200	0.797695452
2012/1/20	5741.200195	5749.799805	5721.600098	5728.600098	5728.600098	1315166200	0.507602642
2012/1/23	5728.600098	5789.899902	5723.100098	5782.600098	5782.600098	852459600	0.212781755
2012/1/24	5782.600098	5782.600098	5719.899902	5751.899902	5751.899902	916105000	0.843785942
2012/1/25	5751.899902	5777.700195	5694.100098	5723	5723	884691100	0.376430788
2012/1/26	5723	5806.200195	5722.799805	5795.200195	5795.200195	874328700	0.859751733
2012/1/27	5795.200195	5795.200195	5729	5733.5	5733.5	790045200	0.510456603
2012/1/30	5733.5	5733.5	5651.600098	5671.100098	5671.100098	778100000	0.731673533
2012/1/31	5671.100098	5730.299805	5671.100098	5681.600098	5681.600098	1018319100	0.936120714
2012/2/1	5681.600098	5790.700195	5680.700195	5790.700195	5790.700195	985247100	0.820345433
2012/2/2	5790.700195	5809.799805	5765.700195	5796.100098	5796.100098	967388600	0.287829032
2012/2/3	5796.100098	5901.100098	5784.200195	5901.100098	5901.100098	1156774200	0.583917317
2012/2/6	5901.100098	5901.100098	5863.600098	5892.200195	5892.200195	828464600	0.457598593
2012/2/7	5892.200195	5906.700195	5850.5	5890.299805	5890.299805	785340700	0.283512032
2012/2/8	5890.299805	5916.200195	5871.299805	5875.899902	5875.899902	809267800	0.372680611
2012/2/9	5875.899902	5916.299805	5870.600098	5895.5	5895.5	973462200	0.949873825
2012/2/10	5895.5	5895.5	5839.899902	5852.399902	5852.399902	948790300	0.869957992
2012/2/13	5852.399902	5920.100098	5852.399902	5905.700195	5905.700195	641643100	0.314081916
2012/2/14	5905.700195	5920.600098	5877.200195	5899.899902	5899.899902	832567200	0.033582927
2012/2/15	5899.899902	5923.799805	5880.600098	5892.200195	5892.200195	801550200	0.892396378
2012/2/16	5892.200195	5892.399902	5829.399902	5885.399902	5885.399902	751180400	0.669850179
2012/2/17	5885.399902	5923.600098	5885.399902	5905.100098	5905.100098	1101911000	0.440475321
2012/2/20	5905.100098	5956.299805	5905.100098	5945.299805	5945.299805	723669700	0.122127827
2012/2/21	5945.299805	5948.799805	5916.600098	5928.200195	5928.200195	846269200	0.087356257
2012/2/22	5928.200195	5938	5894.600098	5916.600098	5916.600098	872089000	0.730633704
2012/2/23	5916.600098	5952.5	5900.5	5937.899902	5937.899902	1071356900	0.245833416
2012/2/24	5937.899902	5964	5925.5	5935.100098	5935.100098	1010948400	0.106977481
2012/2/27	5935.100098	5935.100098	5865.899902	5915.600098	5915.600098	966771100	0.242276779
2012/2/28	5915.600098	5937	5900	5927.899902	5927.899902	804670300	0.723652496
2012/2/29	5927.899902	5944.799805	5871.5	5871.5	5871.5	1201161000	0.994649701
2012/3/1	5871.5	5936.100098	5858.899902	5931.299805	5931.299805	900749900	0.896187312
2012/3/2	5931.299805	5940	5908.5	5911.100098	5911.100098	736456500	0.941661813
2012/3/5	5911.100098	5911.100098	5865.399902	5874.799805	5874.799805	873447200	0.706975695
2012/3/6	5874.799805	5874.799805	5758.399902	5765.799805	5765.799805	989886600	0.916589398
2012/3/7	5765.799805	5801.100098	5755.700195	5791.399902	5791.399902	859928000	0.442281509
2012/3/8	5791.399902	5874.299805	5791.399902	5859.700195	5859.700195	828107700	0.905404619
2012/3/9	5859.700195	5897.600098	5842.899902	5887.5	5887.5	854778900	0.119466103
2012/3/12	5887.5	5894.100098	5860.399902	5892.799805	5892.799805	800492000	0.705573939
2012/3/13	5892.799805	5957.899902	5892.799805	5955.899902	5955.899902	761933800	0.206605578
2012/3/14	5955.899902	5989.100098	5945.399902	5945.399902	5945.399902	1165018000	0.243088875
2012/3/15	5945.399902	5958.200195	5919.200195	5940.700195	5940.700195	1034944400	0.548459756
2012/3/16	5940.700195	5974.100098	5940.700195	5965.600098	5965.600098	1830036200	0.419781675
2012/3/19	5965.600098	5968.899902	5928.5	5961.100098	5961.100098	951065300	0.871590117
2012/3/20	5961.100098	5961.100098	5876.399902	5891.399902	5891.399902	978545300	0.83379441
2012/3/21	5891.399902	5921.700195	5880.799805	5892	5892	907211300	0.188585343
2012/3/22	5892	5892	5825.899902	5845.700195	5845.700195	883155700	0.235988496
2012/3/23	5845.700195	5875.700195	5801.700195	5854.899902	5854.899902	848516900	0.212686809
2012/3/26	5854.899902	5913.100098	5854.5	5902.700195	5902.700195	722858600	0.651800475
2012/3/27	5902.700195	5941.899902	5863.799805	5869.600098	5869.600098	1257297400	0.023868741
2012/3/28	5869.600098	5877.899902	5809	5809	5809	931498400	0.550960428
2012/3/29	5809	5812.200195	5726.5	5742	5742	1084172100	0.310092007
2012/3/30	5742	5782.700195	5742	5768.5	5768.5	990170000	0.941838076
2012/4/2	5768.5	5874.899902	5748.600098	5874.899902	5874.899902	886248600	0.835945709
2012/4/3	5874.899902	5890.200195	5838.299805	5838.299805	5838.299805	896434000	0.283086325
2012/4/4	5838.299805	5838.299805	5685.700195	5703.799805	5703.799805	1174203100	0.183454184
2012/4/5	5703.799805	5731.700195	5663.299805	5723.700195	5723.700195	905682000	0.657068263
2012/4/10	5723.700195	5723.700195	5595.600098	5595.600098	5595.600098	1008933700	0.29659694
2012/4/11	5595.600098	5655.899902	5576.399902	5634.700195	5634.700195	1132327600	0.735831874
2012/4/12	5634.700195	5727.899902	5602.600098	5710.5	5710.5	1115210000	0.374444605
2012/4/13	5710.5	5710.799805	5643.5	5651.799805	5651.799805	830223000	0.382492953
2012/4/16	5651.799805	5708	5641.100098	5666.299805	5666.299805	1101926600	0.942519189
2012/4/17	5666.299805	5773.700195	5651.5	5767	5767	856433000	0.290577244
2012/4/18	5767	5783.899902	5730.899902	5745.299805	5745.299805	873962600	0.237872814
2012/4/19	5745.299805	5792.100098	5738.100098	5744.600098	5744.600098	958392100	0.30870564
2012/4/20	5744.600098	5775.700195	5724.200195	5772.200195	5772.200195	847833800	0.728255052
2012/4/23	5772.200195	5772.200195	5637.700195	5665.600098	5665.600098	777185500	0.14824002
2012/4/24	5665.600098	5714.200195	5658.5	5709.5	5709.5	807899200	0.217014374
2012/4/25	5709.5	5745	5703.200195	5718.899902	5718.899902	859133200	0.966603034
2012/4/26	5718.899902	5761.100098	5691.700195	5748.700195	5748.700195	879956100	0.468199099
2012/4/27	5748.700195	5789	5708	5777.100098	5777.100098	812249700	0.474001373
2012/4/30	5777.100098	5793	5728.899902	5737.799805	5737.799805	784967000	0.76461472
2012/5/1	5737.799805	5819	5732.200195	5812.200195	5812.200195	653605400	0.557937461
2012/5/2	5812.200195	5819.899902	5736.700195	5758.100098	5758.100098	962324800	0.016321964
2012/5/3	5758.100098	5800.799805	5745.200195	5766.600098	5766.600098	788566200	0.355093515
2012/5/4	5766.600098	5766.600098	5639.799805	5655.100098	5655.100098	1013188100	0.551868436
2012/5/8	5655.100098	5668.100098	5550.100098	5554.600098	5554.600098	1052975800	0.579037144
2012/5/9	5554.600098	5571.700195	5464.399902	5530.100098	5530.100098	1006218000	0.191183343
2012/5/10	5530.100098	5566.100098	5490.5	5544	5544	847647600	0.964477848
2012/5/11	5544	5585.5	5499.299805	5575.5	5575.5	772576800	0.115268849
2012/5/14	5575.5	5575.700195	5436.700195	5465.5	5465.5	883929300	0.168488655
2012/5/15	5465.5	5507.700195	5411.799805	5437.600098	5437.600098	876368200	0.350982489
2012/5/16	5437.600098	5448.399902	5354	5405.299805	5405.299805	1026459500	0.846452801
2012/5/17	5405.299805	5413.299805	5309.799805	5338.399902	5338.399902	894671500	0.288416962
2012/5/18	5338.399902	5338.399902	5256.600098	5267.600098	5267.600098	1225450800	0.85289202
2012/5/21	5267.600098	5324.399902	5253.899902	5304.5	5304.5	914314900	0.462117988
2012/5/22	5304.5	5408.700195	5304.5	5403.299805	5403.299805	931864300	0.889555119
2012/5/23	5403.299805	5403.700195	5262.899902	5266.399902	5266.399902	997826100	0.647985985
2012/5/24	5266.399902	5371.799805	5266.399902	5350.100098	5350.100098	737282500	0.234611674
2012/5/25	5350.100098	5385.200195	5312.200195	5351.5	5351.5	734363700	0.972429852
2012/5/29	5356.299805	5404.700195	5342.5	5391.100098	5391.100098	729588100	0.862415668
2012/5/30	5391.100098	5391.100098	5284.399902	5297.299805	5297.299805	863484700	0.405505674
2012/5/31	5297.299805	5352.100098	5272.700195	5320.899902	5320.899902	1398519800	0.791643474
2012/6/1	5320.899902	5354.5	5229.799805	5260.200195	5260.200195	1056087800	0.197593079
2012/6/6	5260.200195	5388	5260.200195	5384.100098	5384.100098	1098347700	0.731764945
2012/6/7	5384.100098	5494.5	5384.100098	5447.799805	5447.799805	1030125200	0.366650204
2012/6/8	5447.799805	5447.799805	5381.799805	5435.100098	5435.100098	916402400	0.017734001
2012/6/11	5435.100098	5536.299805	5419.600098	5432.399902	5432.399902	950512200	0.254404865
2012/6/12	5432.399902	5478.600098	5414.600098	5473.700195	5473.700195	890749100	0.784309101
2012/6/13	5473.700195	5507.700195	5436.700195	5483.799805	5483.799805	831010500	0.400754699
2012/6/14	5483.799805	5483.799805	5424.399902	5467.100098	5467.100098	985630700	0.958616092
2012/6/15	5467.100098	5522.899902	5465.100098	5478.799805	5478.799805	2307095100	0.246225782
2012/6/18	5478.799805	5555.299805	5461.100098	5491.100098	5491.100098	879532400	0.37452617
2012/6/19	5491.100098	5603.100098	5491	5586.299805	5586.299805	816800600	0.831884542
2012/6/20	5586.299805	5623.899902	5566	5622.299805	5622.299805	903447000	0.603876815
2012/6/21	5622.299805	5622.299805	5564.799805	5566.399902	5566.399902	785237400	0.638488254
2012/6/22	5566.399902	5566.399902	5500	5513.700195	5513.700195	677911200	0.083523059
2012/6/25	5513.700195	5513.700195	5435.5	5450.700195	5450.700195	716161000	0.458731711
2012/6/26	5450.700195	5476.5	5436.299805	5447	5447	631700600	0.145581292
2012/6/27	5447	5525.100098	5447	5523.899902	5523.899902	678486600	0.575884103
2012/6/28	5523.899902	5533.799805	5436.5	5493.100098	5493.100098	1027922600	0.026022558
2012/6/29	5493.100098	5619.700195	5493.100098	5571.200195	5571.200195	1061581800	0.761682747
2012/7/2	5571.200195	5640.600098	5571.200195	5640.600098	5640.600098	696936400	0.736677856
2012/7/3	5640.600098	5689	5636.100098	5687.700195	5687.700195	795293400	0.608596048
2012/7/4	5687.700195	5699.899902	5669.700195	5684.5	5684.5	445463400	0.95245325
2012/7/5	5684.5	5727.5	5662.5	5692.600098	5692.600098	766719300	0.251780887
2012/7/6	5692.600098	5695.100098	5647.5	5662.600098	5662.600098	602832000	0.609353827
2012/7/9	5662.600098	5669.799805	5610.700195	5627.299805	5627.299805	682352500	0.172881522
2012/7/10	5627.299805	5688.700195	5622.299805	5664.100098	5664.100098	607970100	0.005295417
2012/7/11	5664.100098	5674.700195	5625.600098	5664.5	5664.5	606669000	0.30345474
2012/7/12	5664.5	5664.5	5588.799805	5608.299805	5608.299805	667049300	0.587475657
2012/7/13	5608.299805	5675.600098	5608.299805	5666.100098	5666.100098	609268500	0.081533464
2012/7/16	5666.100098	5670.600098	5640.899902	5662.399902	5662.399902	569289800	0.181567571
2012/7/17	5662.399902	5676.5	5621.200195	5629.100098	5629.100098	602763200	0.433710207
2012/7/18	5629.100098	5688.299805	5624.5	5685.799805	5685.799805	669962500	0.652842868
2012/7/19	5685.799805	5718.600098	5685.799805	5714.200195	5714.200195	711475200	0.040638072
2012/7/20	5714.200195	5714.200195	5644.899902	5651.799805	5651.799805	961834500	0.91388121
2012/7/23	5651.799805	5651.799805	5510.899902	5533.899902	5533.899902	691607200	0.453083502
2012/7/24	5533.899902	5556.600098	5487	5499.200195	5499.200195	551196900	0.978361048
2012/7/25	5499.200195	5526.100098	5478	5498.299805	5498.299805	621394800	0.401530109
2012/7/26	5498.299805	5594.5	5478	5573.200195	5573.200195	817687800	0.107960987
2012/7/27	5573.200195	5631	5550.899902	5627.200195	5627.200195	732786100	0.294007664
2012/7/30	5627.200195	5706.5	5625.700195	5693.600098	5693.600098	648632900	0.413841499
2012/7/31	5693.600098	5695.5	5635.299805	5635.299805	5635.299805	645790800	0.159506675
2012/8/1	5635.299805	5712.799805	5633	5712.799805	5712.799805	554180400	0.407617117
2012/8/2	5712.799805	5765.799805	5657.299805	5662.299805	5662.299805	805200700	0.219689071
2012/8/3	5662.299805	5794	5662.299805	5787.299805	5787.299805	748571600	0.680457499
2012/8/6	5787.299805	5837.600098	5767.100098	5808.799805	5808.799805	613098000	0.417650474
2012/8/7	5808.799805	5841.200195	5785	5841.200195	5841.200195	779689000	0.945270106
2012/8/8	5841.200195	5845.899902	5801.100098	5845.899902	5845.899902	588922600	0.626098183
2012/8/9	5845.899902	5860.200195	5828.399902	5851.5	5851.5	741075800	0.99237697
2012/8/10	5851.5	5858.600098	5827.700195	5847.100098	5847.100098	466836800	0.436895849
2012/8/13	5847.100098	5852.799805	5813.600098	5831.899902	5831.899902	410230200	0.320902162
2012/8/14	5831.899902	5876.200195	5831.899902	5864.799805	5864.799805	627904000	0.517538019
2012/8/15	5864.799805	5864.799805	5822.299805	5833	5833	560382800	0.843565539
2012/8/16	5833	5846.700195	5811.299805	5834.5	5834.5	587033800	0.919996202
2012/8/17	5834.5	5854.700195	5834.399902	5852.399902	5852.399902	731769500	0.728996898
2012/8/20	5852.399902	5857.5	5802.899902	5824.399902	5824.399902	692842000	0.241193985
2012/8/21	5824.399902	5872.600098	5824.399902	5857.5	5857.5	501843600	0.541046425
2012/8/22	5857.5	5857.5	5771.200195	5774.200195	5774.200195	535193100	0.540706097
2012/8/23	5774.200195	5809.299805	5764	5776.600098	5776.600098	636105200	0.996767908
2012/8/24	5776.600098	5791.399902	5739.399902	5776.600098	5776.600098	487763900	0.949992928
2012/8/28	5776.600098	5779.5	5749.799805	5775.700195	5775.700195	524544700	0.9165087
2012/8/29	5775.700195	5775.799805	5739.200195	5743.5	5743.5	523480600	0.508340215
2012/8/30	5743.5	5743.5	5705.700195	5719.5	5719.5	479116800	0.209022202
2012/8/31	5719.5	5763.799805	5708	5711.5	5711.5	851664900	0.657654062
2012/9/3	5711.5	5758.399902	5701.100098	5758.399902	5758.399902	394561500	0.329219901
2012/9/4	5758.399902	5758.399902	5658.299805	5672	5672	628708300	0.828670969
2012/9/5	5672	5675.899902	5634.899902	5657.899902	5657.899902	737252900	0.29156304
2012/9/6	5657.899902	5786	5657.899902	5777.299805	5777.299805	1097422200	0.689264823
2012/9/7	5777.299805	5807.600098	5772.899902	5794.799805	5794.799805	1271438400	0.205115236
2012/9/10	5794.799805	5806.799805	5777.100098	5793.200195	5793.200195	672891000	0.286618778
2012/9/11	5793.200195	5796.600098	5764.200195	5792.200195	5792.200195	779957800	0.570229535
2012/9/12	5792.200195	5821.200195	5757.600098	5782.100098	5782.100098	1101683900	0.707488945
2012/9/13	5782.100098	5826.600098	5770.299805	5819.899902	5819.899902	819530100	0.07018554
2012/9/14	5819.899902	5932.600098	5819.899902	5915.600098	5915.600098	1506216700	0.971038328
2012/9/17	5915.600098	5915.700195	5883.200195	5893.5	5893.5	691683900	0.51013935
2012/9/18	5893.5	5893.5	5837.5	5868.200195	5868.200195	802597700	0.481945323
2012/9/19	5868.200195	5894.399902	5861	5888.5	5888.5	704137700	0.994664659
2012/9/20	5888.5	5888.5	5824.399902	5854.600098	5854.600098	656511300	0.384479747
2012/9/21	5854.600098	5887.600098	5838.899902	5852.600098	5852.600098	1202461200	0.7618173
2012/9/24	5852.600098	5852.600098	5806.100098	5838.799805	5838.799805	736974100	0.175340656
2012/9/25	5838.799805	5869.200195	5828.299805	5859.700195	5859.700195	737347700	0.265580343
2012/9/26	5859.700195	5859.700195	5751.399902	5768.100098	5768.100098	685626300	0.824432042
2012/9/27	5768.100098	5804.100098	5763	5779.399902	5779.399902	545045200	0.055360225
2012/9/28	5779.399902	5807.799805	5740.5	5742.100098	5742.100098	745469400	0.807296764
2012/10/1	5742.100098	5843.5	5738.600098	5820.5	5820.5	690293800	0.240001945
2012/10/2	5820.5	5840.399902	5781.399902	5809.5	5809.5	704898700	0.925400625
2012/10/3	5809.5	5832.5	5785	5825.799805	5825.799805	606196800	0.866591364
2012/10/4	5825.799805	5854.200195	5803.200195	5827.799805	5827.799805	817156300	0.375948433
2012/10/5	5827.799805	5885.600098	5827.600098	5871	5871	883077400	0.68315735
2012/10/8	5871	5871	5818.799805	5841.700195	5841.700195	492224100	0.535602604
2012/10/9	5841.700195	5856.399902	5795.200195	5810.299805	5810.299805	574468400	0.142018987
2012/10/10	5810.299805	5810.5	5776.700195	5776.700195	5776.700195	681615400	0.544464725
2012/10/11	5776.700195	5846.299805	5766.700195	5829.799805	5829.799805	693356400	0.188483622
2012/10/12	5829.799805	5829.799805	5793.299805	5793.299805	5793.299805	888088200	0.360625242
2012/10/15	5793.299805	5827.899902	5786	5805.600098	5805.600098	695435700	0.886792089
2012/10/16	5805.600098	5878.100098	5805.600098	5870.5	5870.5	877624500	0.821568612
2012/10/17	5870.5	5915.600098	5868.700195	5910.899902	5910.899902	903398900	0.946012559
2012/10/18	5910.899902	5928.299805	5896.5	5917.100098	5917.100098	869993300	0.241091786
2012/10/19	5917.100098	5919.700195	5892.200195	5896.200195	5896.200195	829321100	0.41599976
2012/10/22	5896.200195	5911	5869.899902	5882.899902	5882.899902	540270400	0.513254086
2012/10/23	5882.899902	5893.399902	5789	5797.899902	5797.899902	654156800	0.453992295
2012/10/24	5797.899902	5823.200195	5776.600098	5804.799805	5804.799805	953707400	0.735792043
2012/10/25	5804.799805	5840.600098	5802.200195	5805.100098	5805.100098	654435200	0.50902134
2012/10/26	5805.100098	5817.899902	5753.299805	5806.700195	5806.700195	622849800	0.901873183
2012/10/29	5806.700195	5812.700195	5763.5	5795.100098	5795.100098	432888800	0.292823629
2012/10/30	5795.100098	5852.200195	5794.899902	5849.899902	5849.899902	403992400	0.689891339
2012/10/31	5849.899902	5866.700195	5782.700195	5782.700195	5782.700195	874664200	0.176524966
2012/11/1	5782.700195	5866.799805	5778	5861.899902	5861.899902	1042591700	0.013087076
2012/11/2	5861.899902	5890.100098	5844.299805	5868.600098	5868.600098	855128600	0.885638346
2012/11/5	5868.600098	5868.600098	5825.600098	5839.100098	5839.100098	565871300	0.207203691
2012/11/6	5839.100098	5885.200195	5839.100098	5884.899902	5884.899902	774672800	0.756020238
2012/11/7	5884.899902	5921.799805	5789.399902	5791.600098	5791.600098	922666000	0.066045319
2012/11/8	5791.600098	5824.399902	5770.700195	5776.100098	5776.100098	729278400	0.127038193
2012/11/9	5776.100098	5786.399902	5715.200195	5769.700195	5769.700195	708900000	0.832337535
2012/11/12	5769.700195	5795.299805	5762	5767.299805	5767.299805	654357700	0.091445889
2012/11/13	5767.299805	5786.299805	5711	5786.299805	5786.299805	950283500	0.916049679
2012/11/14	5786.299805	5786.299805	5719.600098	5722	5722	865457700	0.361771956
2012/11/15	5722	5722	5674.299805	5677.799805	5677.799805	799767400	0.38581015
2012/11/16	5677.799805	5682.700195	5605.600098	5605.600098	5605.600098	939385600	0.250181683
2012/11/19	5605.600098	5739.700195	5605.600098	5737.700195	5737.700195	745281500	0.866829942
2012/11/20	5737.700195	5751.799805	5706.700195	5748.100098	5748.100098	803266300	0.564983656
2012/11/21	5748.100098	5760.100098	5727.899902	5752	5752	640008800	0.524274186
2012/11/22	5752	5796.5	5752	5791	5791	511821700	0.349704769
2012/11/23	5791	5830.5	5781.399902	5819.100098	5819.100098	427505000	0.034597098
2012/11/26	5819.100098	5819.100098	5773.899902	5786.700195	5786.700195	601954400	0.971997227
2012/11/27	5786.700195	5823.200195	5786.700195	5799.700195	5799.700195	659091000	0.48646921
2012/11/28	5799.700195	5808.299805	5755.200195	5803.299805	5803.299805	610194800	0.136172347
2012/11/29	5803.299805	5884	5803.299805	5870.299805	5870.299805	652938200	0.227938606
2012/11/30	5870.299805	5904.399902	5860.299805	5866.799805	5866.799805	699163600	0.569068745
2012/12/3	5866.799805	5902	5859.600098	5871.200195	5871.200195	512045500	0.334631316
2012/12/4	5871.200195	5885.399902	5852.899902	5869	5869	596025500	0.51955973
2012/12/5	5869	5902.700195	5869	5892.100098	5892.100098	610548500	0.47078454
2012/12/6	5892.100098	5923.899902	5889.700195	5901.399902	5901.399902	637068600	0.829130343
2012/12/7	5901.399902	5923.100098	5889.899902	5914.399902	5914.399902	584102500	0.469381173
2012/12/10	5914.399902	5924	5891.299805	5921.600098	5921.600098	463904100	0.982474366
2012/12/11	5921.600098	5937.899902	5908.299805	5925	5925	514655800	0.693181783
2012/12/12	5925	5948.5	5915.899902	5945.899902	5945.899902	629912400	0.157158349
2012/12/13	5945.899902	5947.899902	5918.600098	5929.600098	5929.600098	557270400	0.556510949
2012/12/14	5929.600098	5944.5	5915.299805	5921.799805	5921.799805	529958300	0.550340588
2012/12/17	5921.799805	5923.899902	5881	5912.200195	5912.200195	533505800	0.804397478
2012/12/18	5912.200195	5946.399902	5911.100098	5935.899902	5935.899902	664063300	0.985595488
2012/12/19	5935.899902	5977.799805	5935.899902	5961.600098	5961.600098	743375800	0.459070084
2012/12/20	5961.600098	5970.899902	5950.100098	5958.299805	5958.299805	596569500	0.365400204
2012/12/21	5958.299805	5958.299805	5894.100098	5940	5940	933059900	0.331977619
2012/12/24	5940	5957.700195	5937.100098	5954.200195	5954.200195	149881300	0.680229064
2012/12/27	5954.200195	5997	5942.399902	5954.299805	5954.299805	340703400	0.867033472
2012/12/28	5954.299805	5976	5915.299805	5925.399902	5925.399902	306906200	0.47969452
2012/12/31	5925.399902	5925.399902	5873.399902	5897.799805	5897.799805	164636500	0.531403768
2013/1/2	5897.799805	6044.600098	5897.799805	6027.399902	6027.399902	652659400	0.193676464
2013/1/3	6027.399902	6051.299805	6016.799805	6047.299805	6047.299805	470665900	0.129684328
2013/1/4	6047.299805	6089.799805	6038	6089.799805	6089.799805	548929200	0.587987338
2013/1/7	6089.799805	6091.5	6060.799805	6064.600098	6064.600098	571661700	0.097397161
2013/1/8	6064.600098	6088.200195	6053.600098	6053.600098	6053.600098	663115700	0.320470935
2013/1/9	6053.600098	6112.299805	6053.600098	6098.700195	6098.700195	812116200	0.505664844
2013/1/10	6098.700195	6118.299805	6090.600098	6101.5	6101.5	764650200	0.97684568
2013/1/11	6101.5	6121.600098	6095.100098	6121.600098	6121.600098	685724400	0.33479828
2013/1/14	6121.600098	6134.200195	6104.899902	6107.899902	6107.899902	628350000	0.381588299
2013/1/15	6107.899902	6117.299805	6086.200195	6117.299805	6117.299805	700998500	0.693008015
2013/1/16	6117.299805	6117.299805	6076.100098	6104	6104	818412100	0.713810681
2013/1/17	6104	6135.899902	6087.5	6132.399902	6132.399902	622925200	0.51414522
2013/1/18	6132.399902	6172.5	6131.899902	6154.399902	6154.399902	713504600	0.937961817
2013/1/21	6154.399902	6182.200195	6154.399902	6181	6181	401154800	0.786803786
2013/1/22	6181	6188.600098	6149.200195	6179.200195	6179.200195	558352800	0.323093985
2013/1/23	6179.200195	6200.5	6178.5	6197.600098	6197.600098	685179700	0.3415771
2013/1/24	6197.600098	6271.399902	6186.5	6264.899902	6264.899902	655654900	0.434035697
2013/1/25	6264.899902	6284.5	6247.299805	6284.5	6284.5	585517400	0.743011886
2013/1/28	6284.5	6311.299805	6277	6294.399902	6294.399902	533448800	0.108113388
2013/1/29	6294.399902	6346.399902	6285.799805	6339.200195	6339.200195	641748600	0.306545163
2013/1/30	6339.200195	6354.5	6316.299805	6323.100098	6323.100098	691737600	0.091777862
2013/1/31	6323.100098	6323.100098	6276.899902	6276.899902	6276.899902	809378600	0.422491603
2013/2/1	6276.899902	6354	6275.5	6347.200195	6347.200195	686175200	0.825991795
2013/2/4	6347.200195	6347.299805	6236.700195	6246.799805	6246.799805	765896900	0.549310342
2013/2/5	6246.799805	6296.5	6244.100098	6282.799805	6282.799805	612214600	0.960845396
2013/2/6	6282.799805	6321.5	6265.600098	6295.299805	6295.299805	673857000	0.863030597
2013/2/7	6295.299805	6313	6216.700195	6228.399902	6228.399902	721694500	0.886679137
2013/2/8	6228.399902	6278.100098	6228.399902	6263.899902	6263.899902	589359300	0.866452179
2013/2/11	6263.899902	6294.799805	6252.299805	6277.100098	6277.100098	448134200	0.91721188
2013/2/12	6277.100098	6338.399902	6259.799805	6338.399902	6338.399902	813154300	0.290726639
2013/2/13	6338.399902	6384.700195	6311.600098	6359.100098	6359.100098	756377700	0.127135909
2013/2/14	6359.100098	6364.700195	6302	6327.399902	6327.399902	713898900	0.123292751
2013/2/15	6327.399902	6352.200195	6309.799805	6328.299805	6328.299805	636564400	0.952950073
2013/2/18	6328.299805	6330.200195	6306.799805	6318.200195	6318.200195	459974900	0.021924943
2013/2/19	6318.200195	6385.100098	6304.399902	6379.100098	6379.100098	672871900	0.005272538
2013/2/20	6379.100098	6412.399902	6368.200195	6395.399902	6395.399902	756333900	0.769937006
2013/2/21	6395.399902	6395.399902	6278	6291.5	6291.5	733017000	0.942728344
2013/2/22	6291.5	6347.299805	6291.5	6335.700195	6335.700195	702828200	0.419359181
2013/2/25	6335.700195	6390.100098	6324	6355.399902	6355.399902	994472400	0.933544277
2013/2/26	6355.399902	6355.399902	6258.600098	6270.399902	6270.399902	772273300	0.133115821
2013/2/27	6270.399902	6335.899902	6269.299805	6325.899902	6325.899902	707922300	0.402179239
2013/2/28	6325.899902	6372	6325.899902	6360.799805	6360.799805	909994200	0.866198794
2013/3/1	6360.799805	6391.700195	6308.600098	6378.600098	6378.600098	1106390100	0.875560994
2013/3/4	6378.600098	6379.299805	6333.200195	6345.600098	6345.600098	704235700	0.9098131
2013/3/5	6345.600098	6437.299805	6344.799805	6432	6432	683437100	0.664461825
2013/3/6	6432	6461	6418.700195	6427.600098	6427.600098	1098361600	0.871067964
2013/3/7	6427.600098	6459.700195	6427.299805	6439.200195	6439.200195	923031500	0.869539532
2013/3/8	6439.200195	6489.5	6439.200195	6483.600098	6483.600098	844774800	0.444395909
2013/3/11	6483.600098	6505.299805	6473.600098	6503.600098	6503.600098	625234000	0.302702585
2013/3/12	6503.600098	6534	6491.799805	6510.600098	6510.600098	616794400	0.417232879
2013/3/13	6510.600098	6510.600098	6437.600098	6481.5	6481.5	666282400	0.228757393
2013/3/14	6481.5	6532.600098	6478.5	6529.399902	6529.399902	791452600	0.23758029
2013/3/15	6529.399902	6533.799805	6470.100098	6489.700195	6489.700195	1262249400	0.009689809
2013/3/18	6489.700195	6489.700195	6386.200195	6457.899902	6457.899902	748775900	0.177822906
2013/3/19	6457.899902	6474.600098	6414.5	6441.299805	6441.299805	679522800	0.18612545
2013/3/20	6441.299805	6475.600098	6421.299805	6432.700195	6432.700195	724526500	0.388996573
2013/3/21	6432.700195	6435.600098	6364	6388.600098	6388.600098	641944200	0.262229058
2013/3/22	6388.600098	6426.5	6374.5	6392.799805	6392.799805	768806500	0.852515658
2013/3/25	6392.799805	6458.5	6366.600098	6378.399902	6378.399902	768298200	0.039307335
2013/3/26	6378.399902	6404.5	6369.600098	6399.399902	6399.399902	650359300	0.090994505
2013/3/27	6399.399902	6420.899902	6344.200195	6387.600098	6387.600098	755244900	0.885051716
2013/3/28	6387.600098	6447.899902	6382	6411.700195	6411.700195	731507000	0.319452464
2013/4/2	6411.700195	6501.799805	6408.799805	6490.700195	6490.700195	913557400	0.039591789
2013/4/3	6490.700195	6491.799805	6416.700195	6420.299805	6420.299805	676016200	0.437494019
2013/4/4	6420.299805	6426.399902	6341.399902	6344.100098	6344.100098	680161200	0.42632839
2013/4/5	6344.100098	6346.799805	6214.399902	6249.799805	6249.799805	668684100	0.262293379
2013/4/8	6249.799805	6289.600098	6249.799805	6276.899902	6276.899902	650412500	0.007634802
2013/4/9	6276.899902	6326.5	6276.899902	6313.200195	6313.200195	613230800	0.362093191
2013/4/10	6313.200195	6405.200195	6313.200195	6387.399902	6387.399902	678441400	0.073143985
2013/4/11	6387.399902	6423.600098	6377.5	6416.100098	6416.100098	556826000	0.492190657
2013/4/12	6416.100098	6416.100098	6368.200195	6384.399902	6384.399902	521445800	0.55014537
2013/4/15	6384.399902	6384.399902	6300.100098	6343.600098	6343.600098	576452100	0.121425979
2013/4/16	6343.600098	6343.600098	6297.5	6304.600098	6304.600098	609897600	0.585001303
2013/4/17	6304.600098	6334.399902	6225.200195	6244.200195	6244.200195	738341700	0.164279179
2013/4/18	6244.200195	6277.799805	6225.899902	6243.700195	6243.700195	668152700	0.261417299
2013/4/19	6243.700195	6288.700195	6243.700195	6286.600098	6286.600098	694202900	0.35843112
2013/4/22	6286.600098	6342	6259	6280.600098	6280.600098	603305900	0.833824567
2013/4/23	6280.600098	6406.100098	6278.5	6406.100098	6406.100098	719139100	0.909234306
2013/4/24	6406.100098	6438.899902	6396.200195	6431.799805	6431.799805	735699100	0.159483627
2013/4/25	6431.799805	6467.100098	6411.899902	6442.600098	6442.600098	739178900	0.651420466
2013/4/26	6442.600098	6442.600098	6399.399902	6426.399902	6426.399902	560270500	0.086196967
2013/4/29	6426.399902	6458	6419.299805	6458	6458	636101000	0.897847475
2013/4/30	6458	6483.100098	6412.700195	6430.100098	6430.100098	1079343900	0.518282918
2013/5/1	6430.100098	6475.899902	6429.799805	6451.299805	6451.299805	409459900	0.348981083
2013/5/2	6451.299805	6470.299805	6409.799805	6460.700195	6460.700195	744888400	0.759306677
2013/5/3	6460.700195	6541.700195	6451.5	6521.5	6521.5	768857600	0.878145798
2013/5/7	6521.5	6563.899902	6521.399902	6557.299805	6557.299805	795845400	0.590710171
2013/5/8	6557.299805	6587.399902	6547	6583.5	6583.5	703446800	0.464284535
2013/5/9	6583.5	6597.299805	6571.700195	6592.700195	6592.700195	750085400	0.892147455
2013/5/10	6592.700195	6637.799805	6591.600098	6625	6625	807522700	0.404019499
2013/5/13	6625	6633.299805	6602.799805	6631.799805	6631.799805	560542000	0.795637443
2013/5/14	6631.799805	6686.100098	6618.399902	6686.100098	6686.100098	618403700	0.809553099
2013/5/15	6686.100098	6701.700195	6669	6693.600098	6693.600098	690863200	0.376648461
2013/5/16	6693.600098	6714.5	6677.200195	6687.799805	6687.799805	766342800	0.565003236
2013/5/17	6687.799805	6726.899902	6669.899902	6723.100098	6723.100098	855145300	0.025259713
2013/5/20	6723.100098	6755.600098	6709.100098	6755.600098	6755.600098	736130700	0.946565855
2013/5/21	6755.600098	6803.899902	6744.200195	6803.899902	6803.899902	763672400	0.637008972
2013/5/22	6803.899902	6875.600098	6781.5	6840.299805	6840.299805	964619800	0.491076309
2013/5/23	6840.299805	6840.299805	6658.799805	6696.799805	6696.799805	987091200	0.522327154
2013/5/24	6696.799805	6720.100098	6640.100098	6654.299805	6654.299805	787892200	0.856764713
2013/5/28	6654.299805	6790.700195	6654.299805	6762	6762	658595500	0.517198293
2013/5/29	6762	6762	6620.799805	6627.200195	6627.200195	613718300	0.059229416
2013/5/30	6627.200195	6657	6611	6657	6657	594003700	0.263414903
2013/5/31	6657	6657.100098	6577.799805	6583.100098	6583.100098	1182587300	0.164967376
2013/6/3	6583.100098	6583.100098	6514.100098	6525.100098	6525.100098	780013000	0.023765089
2013/6/4	6525.100098	6577	6525.100098	6558.600098	6558.600098	806462900	0.165320958
2013/6/5	6558.600098	6558.600098	6419.299805	6419.299805	6419.299805	800986600	0.379696024
2013/6/6	6419.299805	6435.399902	6336.100098	6336.100098	6336.100098	680974000	0.614011588
2013/6/7	6336.100098	6421.399902	6313.600098	6412	6412	786639400	0.370029672
2013/6/10	6412	6421.200195	6379.600098	6400.5	6400.5	597227000	0.792888066
2013/6/11	6400.5	6401.200195	6280.100098	6340.100098	6340.100098	736368300	0.023486115
2013/6/12	6340.100098	6364.299805	6295.899902	6299.5	6299.5	693795800	0.575357864
2013/6/13	6299.5	6311	6205.700195	6304.600098	6304.600098	824350700	0.437766648
2013/6/14	6304.600098	6343.5	6290.600098	6308.299805	6308.299805	734161700	0.982054574
2013/6/17	6308.299805	6370.799805	6308.299805	6330.5	6330.5	575444200	0.046751002
2013/6/18	6330.5	6397.299805	6311.399902	6374.200195	6374.200195	654137300	0.447689566
2013/6/19	6374.200195	6383.600098	6327	6348.799805	6348.799805	723618600	0.357344171
2013/6/20	6348.799805	6348.799805	6145	6159.5	6159.5	874375000	0.298121769
2013/6/21	6159.5	6244.200195	6116.200195	6116.200195	6116.200195	1508289800	0.235530858
2013/6/24	6116.200195	6136.100098	6023.399902	6029.100098	6029.100098	864109800	0.308010057
2013/6/25	6029.100098	6114.600098	6029.100098	6101.899902	6101.899902	786471900	0.285610917
2013/6/26	6101.899902	6177.899902	6089.200195	6165.5	6165.5	754668000	0.130967136
2013/6/27	6165.5	6271.799805	6165.5	6243.399902	6243.399902	803972700	0.904033282
2013/6/28	6243.399902	6268.799805	6207.700195	6215.5	6215.5	920725800	0.880167415
2013/7/1	6215.5	6317	6215.399902	6307.799805	6307.799805	657027100	0.700808155
2013/7/2	6307.799805	6314.100098	6266.5	6303.899902	6303.899902	560698900	0.711640352
2013/7/3	6303.899902	6303.899902	6185.200195	6229.899902	6229.899902	663008700	0.294473113
2013/7/4	6229.899902	6431.399902	6229.899902	6421.700195	6421.700195	824171700	0.995866205
2013/7/5	6421.700195	6498.600098	6364.399902	6375.5	6375.5	725870000	0.630686169
2013/7/8	6375.5	6476.100098	6375.5	6450.100098	6450.100098	622004000	0.063375537
2013/7/9	6450.100098	6530.899902	6450.100098	6513.100098	6513.100098	658607000	0.14979231
2013/7/10	6513.100098	6535.899902	6472.399902	6505	6505	606500700	0.843731559
2013/7/11	6505	6585.700195	6505	6543.399902	6543.399902	646067300	0.125469731
2013/7/12	6543.399902	6583.899902	6540.200195	6544.899902	6544.899902	595530200	0.338627795
2013/7/15	6544.899902	6605.899902	6544.899902	6586.100098	6586.100098	585046200	0.044821888
2013/7/16	6586.100098	6606.399902	6556.399902	6556.399902	6556.399902	746494800	0.413855491
2013/7/17	6556.399902	6595.600098	6517.399902	6571.899902	6571.899902	694630900	0.656925552
2013/7/18	6571.899902	6657.399902	6555.799805	6634.399902	6634.399902	657400600	0.247233536
2013/7/19	6634.399902	6635.200195	6592.100098	6630.700195	6630.700195	756017500	0.393384306
2013/7/22	6630.700195	6645	6608.200195	6623.200195	6623.200195	502867700	0.791896416
2013/7/23	6623.200195	6657.700195	6597.399902	6597.399902	6597.399902	673295800	0.138741564
2013/7/24	6597.399902	6662.200195	6581.600098	6620.399902	6620.399902	595811200	0.757711486
2013/7/25	6620.399902	6625.399902	6540.399902	6588	6588	505142900	0.121818335
2013/7/26	6588	6629.899902	6535.200195	6554.799805	6554.799805	455317800	0.499618415
2013/7/29	6554.799805	6606.399902	6544.100098	6560.299805	6560.299805	487601100	0.518519237
2013/7/30	6560.299805	6600.700195	6560.299805	6571	6571	696264300	0.781370369
2013/7/31	6571	6659.399902	6556.700195	6621.100098	6621.100098	751660600	0.096235651
2013/8/1	6621.100098	6682	6607.299805	6682	6682	977036100	0.062451572
2013/8/2	6682	6696.600098	6623.899902	6647.899902	6647.899902	660354400	0.090403559
2013/8/5	6647.899902	6685	6590.100098	6619.600098	6619.600098	604089200	0.000236254
2013/8/6	6619.600098	6630.100098	6562.299805	6604.200195	6604.200195	698361800	0.804936004
2013/8/7	6604.200195	6625	6511.200195	6511.200195	6511.200195	641422000	0.555374436
2013/8/8	6511.200195	6558.600098	6507.200195	6529.700195	6529.700195	566013400	0.013625689
2013/8/9	6529.700195	6601.200195	6529.5	6583.399902	6583.399902	632934600	0.861165798
2013/8/12	6583.399902	6598.399902	6547	6574.299805	6574.299805	478927500	0.908114235
2013/8/13	6574.299805	6620.399902	6568.399902	6611.899902	6611.899902	568866800	0.53979368
2013/8/14	6611.899902	6628	6582.600098	6587.399902	6587.399902	678146300	0.730517486
2013/8/15	6587.399902	6587.899902	6460.100098	6483.299805	6483.299805	667125400	0.3158849
2013/8/16	6483.299805	6502.299805	6461.299805	6500	6500	637579900	0.358635643
2013/8/19	6500	6506.600098	6457.700195	6465.700195	6465.700195	467686900	0.774835977
2013/8/20	6465.700195	6465.700195	6398.600098	6453.5	6453.5	620943400	0.177748873
2013/8/21	6453.5	6453.600098	6386.700195	6390.799805	6390.799805	607065300	0.135241507
2013/8/22	6390.799805	6468.899902	6390.600098	6446.899902	6446.899902	501840600	0.352451318
2013/8/23	6446.899902	6516.700195	6422.399902	6492.100098	6492.100098	485422600	0.331224343
2013/8/27	6492.100098	6494.200195	6424	6441	6441	760395800	0.701248235
2013/8/28	6441	6441	6393.700195	6430.100098	6430.100098	748560000	0.415702538
2013/8/29	6430.100098	6500.5	6430	6483.100098	6483.100098	876297500	0.300634011
2013/8/30	6483.100098	6502.200195	6409.600098	6412.899902	6412.899902	797043300	0.775774402
2013/9/2	6412.899902	6532.299805	6412.899902	6506.200195	6506.200195	596599000	0.402955079
2013/9/3	6506.200195	6523.200195	6457	6468.399902	6468.399902	737860300	0.920347089
2013/9/4	6468.399902	6486.399902	6423.5	6474.700195	6474.700195	717066000	0.232763172
2013/9/5	6474.700195	6543.200195	6461.700195	6532.399902	6532.399902	758348500	0.518638162
2013/9/6	6532.399902	6568.200195	6492.5	6547.299805	6547.299805	606304300	0.808821763
2013/9/9	6547.299805	6555.899902	6508.799805	6530.700195	6530.700195	586569100	0.670663182
2013/9/10	6530.700195	6599.5	6530.700195	6584	6584	730044200	0.518751564
2013/9/11	6584	6589.899902	6559.700195	6588.399902	6588.399902	709330400	0.912859671
2013/9/12	6588.399902	6606.100098	6558.600098	6589	6589	616038700	0.789651608
2013/9/13	6589	6589	6561.799805	6583.799805	6583.799805	495637800	0.567734744
2013/9/16	6583.799805	6652.700195	6583.799805	6622.899902	6622.899902	565475200	0.874173803
2013/9/17	6622.899902	6623	6570.200195	6570.200195	6570.200195	1200508900	0.97409423
2013/9/18	6570.200195	6587.600098	6532.5	6558.799805	6558.799805	793615500	0.301591688
2013/9/19	6558.799805	6659.100098	6558.799805	6625.399902	6625.399902	799392100	0.283436077
2013/9/20	6625.399902	6629.899902	6594.200195	6596.399902	6596.399902	1534434000	0.451335357
2013/9/23	6596.399902	6601.5	6542.700195	6557.399902	6557.399902	592407000	0.185602674
2013/9/24	6557.399902	6585.399902	6549.899902	6571.5	6571.5	663765500	0.006139315
2013/9/25	6571.5	6588	6526.399902	6551.5	6551.5	828370800	0.770927174
2013/9/26	6551.5	6580.899902	6535.799805	6565.600098	6565.600098	552698700	0.46977277
2013/9/27	6565.600098	6568.899902	6487.299805	6512.700195	6512.700195	556754000	0.893058606
2013/9/30	6512.700195	6512.700195	6438.700195	6462.200195	6462.200195	667902900	0.431617631
2013/10/1	6462.200195	6466.299805	6424.399902	6460	6460	599067900	0.04535722
2013/10/2	6460	6460	6386.200195	6437.5	6437.5	575169900	0.258357381
2013/10/3	6437.5	6472.399902	6436.200195	6449	6449	617408100	0.454711717
2013/10/4	6449	6473.600098	6429	6453.899902	6453.899902	528846400	0.835877024
2013/10/7	6453.899902	6453.899902	6391.5	6437.299805	6437.299805	484159000	0.399747902
2013/10/8	6437.299805	6437.700195	6365	6365.799805	6365.799805	718013100	0.335535097
2013/10/9	6365.799805	6372.600098	6316.899902	6337.899902	6337.899902	605274000	0.402972324
2013/10/10	6337.899902	6446.200195	6337.899902	6430.5	6430.5	631265600	0.573161997
2013/10/11	6430.5	6489.200195	6430.5	6487.200195	6487.200195	545658000	0.844777239
2013/10/14	6487.200195	6507.799805	6464.399902	6507.700195	6507.700195	434972100	0.982764362
2013/10/15	6507.700195	6569.299805	6507.700195	6549.100098	6549.100098	603859700	0.469435614
2013/10/16	6549.100098	6584.399902	6504.299805	6571.600098	6571.600098	663774300	0.605831673
2013/10/17	6571.600098	6576.200195	6529.200195	6576.200195	6576.200195	669589600	0.715260258
2013/10/18	6576.200195	6622.700195	6576.200195	6622.600098	6622.600098	710029000	0.899535637
2013/10/21	6622.600098	6654.200195	6617.799805	6654.200195	6654.200195	494967200	0.480468982
2013/10/22	6654.200195	6719.299805	6653.700195	6695.700195	6695.700195	575007300	0.214911093
2013/10/23	6695.700195	6695.899902	6655.200195	6674.5	6674.5	643936600	0.774666016
2013/10/24	6674.5	6719.299805	6674.200195	6713.200195	6713.200195	601321000	0.651523807
2013/10/25	6713.200195	6729.700195	6700.399902	6721.299805	6721.299805	569150500	0.046081699
2013/10/28	6721.299805	6739.700195	6704.200195	6725.799805	6725.799805	590265200	0.395783102
2013/10/29	6725.799805	6777.200195	6718.899902	6774.700195	6774.700195	781277300	0.007840255
2013/10/30	6774.700195	6819.899902	6763.700195	6777.700195	6777.700195	656351600	0.826339369
2013/10/31	6777.700195	6778.299805	6719.5	6731.399902	6731.399902	742779000	0.756757368
2013/11/1	6731.399902	6760.899902	6715.299805	6734.700195	6734.700195	675463600	0.536845424
2013/11/4	6734.700195	6780.100098	6734.600098	6763.600098	6763.600098	510147600	0.569712381
2013/11/5	6763.600098	6773.899902	6708.5	6746.799805	6746.799805	723671000	0.421394123
2013/11/6	6746.799805	6768.200195	6735.600098	6741.700195	6741.700195	636589100	0.154565994
2013/11/7	6741.700195	6779.200195	6680	6697.200195	6697.200195	641427800	0.368536893
2013/11/8	6697.200195	6713.899902	6643.899902	6708.399902	6708.399902	598943100	0.34000865
2013/11/11	6708.399902	6744.799805	6702	6728.399902	6728.399902	633862400	0.98721684
2013/11/12	6728.399902	6728.399902	6693.299805	6726.799805	6726.799805	589417300	0.760869409
2013/11/13	6726.799805	6726.799805	6614	6630	6630	723057300	0.834169068
2013/11/14	6630	6696.200195	6630	6666.100098	6666.100098	624125200	0.901462944
2013/11/15	6666.100098	6703.100098	6665.5	6693.399902	6693.399902	587733600	0.91218148
2013/11/18	6693.399902	6732.100098	6671.600098	6723.5	6723.5	538915700	0.333568155
2013/11/19	6723.5	6723.5	6677.899902	6698	6698	532008000	0.621131411
2013/11/20	6698	6711.399902	6661.700195	6681.100098	6681.100098	558048100	0.858503619
2013/11/21	6681.100098	6697.700195	6643.5	6681.299805	6681.299805	483785600	0.855394704
2013/11/22	6681.299805	6711	6661	6674.299805	6674.299805	495703600	0.448027971
2013/11/25	6674.299805	6709.100098	6674.299805	6694.600098	6694.600098	465826500	0.324058178
2013/11/26	6694.600098	6697	6636.200195	6636.200195	6636.200195	985378000	0.645978859
2013/11/27	6636.200195	6664.100098	6635.700195	6649.5	6649.5	580621900	0.847439115
2013/11/28	6649.5	6679.5	6642.600098	6654.5	6654.5	462672900	0.55866963
2013/11/29	6654.5	6681.600098	6648.5	6650.600098	6650.600098	535923900	0.102202183
2013/12/2	6650.600098	6657.399902	6595.200195	6595.299805	6595.299805	559055100	0.353587969
2013/12/3	6595.299805	6595.5	6531.299805	6532.399902	6532.399902	685375800	0.354034188
2013/12/4	6532.399902	6544.700195	6479.700195	6510	6510	780322600	0.928129086
2013/12/5	6510	6518.899902	6487.200195	6498.299805	6498.299805	558155700	0.276012707
2013/12/6	6498.299805	6555.700195	6496.299805	6552	6552	564649300	0.652743152
2013/12/9	6552	6568.399902	6534.700195	6559.5	6559.5	506215400	0.582296842
2013/12/10	6559.5	6571.899902	6519	6523.299805	6523.299805	553693100	0.031058215
2013/12/11	6523.299805	6555.600098	6507.700195	6507.700195	6507.700195	524482100	0.289907829
2013/12/12	6507.700195	6507.700195	6436	6445.299805	6445.299805	663531400	0.869121193
2013/12/13	6445.299805	6462.799805	6433.5	6440	6440	694450900	0.017967351
2013/12/16	6440	6531.200195	6422.200195	6522.200195	6522.200195	653797800	0.254944421
2013/12/17	6522.200195	6522.200195	6482.600098	6486.200195	6486.200195	584054600	0.427973543
2013/12/18	6486.200195	6524.5	6486.200195	6492.100098	6492.100098	529477900	0.67150185
2013/12/19	6492.100098	6584.700195	6492.100098	6584.700195	6584.700195	648648400	0.262705371
2013/12/20	6584.700195	6616.799805	6576.799805	6606.600098	6606.600098	1096668200	0.020032718
2013/12/23	6606.600098	6678.600098	6606.200195	6678.600098	6678.600098	351999300	0.341477969
2013/12/24	6678.600098	6712.100098	6672.200195	6694.200195	6694.200195	101669600	0.047614402
2013/12/27	6694.200195	6754.100098	6694.200195	6750.899902	6750.899902	291262200	0.77335891
2013/12/30	6750.899902	6768.399902	6718.200195	6731.299805	6731.299805	295360600	0.176722971
2013/12/31	6731.299805	6757	6731.299805	6749.100098	6749.100098	153445200	0.78411793
2014/1/2	6749.100098	6759.399902	6707.5	6717.899902	6717.899902	459529100	0.751007669
2014/1/3	6717.899902	6747.299805	6699.299805	6730.700195	6730.700195	374841500	0.402052536
2014/1/6	6730.700195	6752	6714.600098	6730.700195	6730.700195	524387000	0.765415784
2014/1/7	6730.700195	6768.899902	6718.100098	6755.5	6755.5	672375600	0.269495008
2014/1/8	6755.5	6755.5	6713.399902	6721.799805	6721.799805	720025300	0.799698716
2014/1/9	6721.799805	6746.399902	6679.299805	6691.299805	6691.299805	782896500	0.291853566
2014/1/10	6691.299805	6769.899902	6691.299805	6739.899902	6739.899902	811611800	0.846709469
2014/1/13	6739.899902	6765.600098	6731	6757.200195	6757.200195	598026900	0.203649434
2014/1/14	6757.200195	6772.600098	6694.100098	6766.899902	6766.899902	568346600	0.501346297
2014/1/15	6766.899902	6825.200195	6766.899902	6819.899902	6819.899902	693715800	0.916549537
2014/1/16	6819.899902	6831.700195	6811.200195	6815.399902	6815.399902	714152700	0.734876669
2014/1/17	6815.399902	6840.5	6800	6829.299805	6829.299805	999744600	0.272125177
2014/1/20	6829.299805	6837.5	6810.600098	6836.700195	6836.700195	424810700	0.054364842
2014/1/21	6836.700195	6867.399902	6822.299805	6834.299805	6834.299805	618281400	0.881291821
2014/1/22	6834.299805	6864.899902	6821.799805	6826.299805	6826.299805	548735700	0.681092821
2014/1/23	6826.299805	6837.200195	6760.600098	6773.299805	6773.299805	668664300	0.879829981
2014/1/24	6773.299805	6784.399902	6654.899902	6663.700195	6663.700195	844748200	0.97664089
2014/1/27	6663.700195	6665.399902	6539.299805	6550.700195	6550.700195	985294600	0.611770965
2014/1/28	6550.700195	6590.700195	6550.700195	6572.299805	6572.299805	675704400	0.89820431
2014/1/29	6572.299805	6645.200195	6482.700195	6544.299805	6544.299805	990211400	0.262311261
2014/1/30	6544.299805	6573.899902	6503.299805	6538.5	6538.5	755894300	0.140844349
2014/1/31	6538.5	6548.5	6421.299805	6510.399902	6510.399902	751205000	0.54925485
2014/2/3	6510.399902	6538.299805	6460	6465.700195	6465.700195	829888700	0.872435562
2014/2/4	6465.700195	6478.200195	6416.700195	6449.299805	6449.299805	922887700	0.30487078
2014/2/5	6449.299805	6483.700195	6423.799805	6457.899902	6457.899902	810173800	0.06965441
2014/2/6	6457.899902	6566	6457.899902	6558.299805	6558.299805	815148900	0.12499052
2014/2/7	6558.299805	6596.299805	6540.799805	6571.700195	6571.700195	708467800	0.923792898
2014/2/10	6571.700195	6597	6565.299805	6591.600098	6591.600098	593694900	0.354818336
2014/2/11	6591.600098	6672.700195	6591.600098	6672.700195	6672.700195	934913300	0.083203685
2014/2/12	6672.700195	6708.200195	6669.100098	6675	6675	820072000	0.865716218
2014/2/13	6675	6675.200195	6608.100098	6659.399902	6659.399902	1170917600	0.77948411
2014/2/14	6659.399902	6672.200195	6646.5	6663.600098	6663.600098	912852700	0.01921959
2014/2/17	6663.600098	6745.600098	6661.5	6736	6736	630547500	0.794694869
2014/2/18	6736	6802.899902	6716.600098	6796.399902	6796.399902	828311700	0.548794851
2014/2/19	6796.399902	6810.5	6759.899902	6796.700195	6796.700195	793947100	0.673171799
2014/2/20	6796.700195	6813	6732	6813	6813	745785700	0.524618135
2014/2/21	6813	6859.899902	6813	6838.100098	6838.100098	1024984200	0.239155753
2014/2/24	6838.100098	6865.899902	6797.799805	6865.899902	6865.899902	1068068300	0.720003704
2014/2/25	6862.700195	6866.399902	6790.899902	6830.5	6830.5	1163984100	0.311560803
2014/2/26	6830.5	6834.100098	6785.299805	6799.200195	6799.200195	739193300	0.283714593
2014/2/27	6799.200195	6819.200195	6733.5	6810.299805	6810.299805	860420000	0.932473472
2014/2/28	6810.299805	6833.799805	6785.5	6809.700195	6809.700195	924578400	0.956519485
2014/3/3	6809.700195	6809.700195	6671.899902	6708.399902	6708.399902	829082600	0.417815193
2014/3/4	6708.399902	6827.200195	6708.399902	6823.799805	6823.799805	734136300	0.098507601
2014/3/5	6823.799805	6824.200195	6771.5	6775.399902	6775.399902	630136500	0.856791255
2014/3/6	6775.399902	6806.600098	6771	6788.5	6788.5	666186300	0.275826748
2014/3/7	6788.5	6800.700195	6706.399902	6712.700195	6712.700195	793752600	0.763703983
2014/3/10	6712.700195	6757	6671.600098	6689.5	6689.5	820416900	0.65185977
2014/3/11	6689.5	6718.299805	6660.600098	6685.5	6685.5	868947800	0.393555509
2014/3/12	6685.5	6685.5	6598.399902	6620.899902	6620.899902	891943200	0.560083052
2014/3/13	6620.899902	6631.399902	6552.5	6553.799805	6553.799805	895818900	0.545275434
2014/3/14	6553.799805	6553.799805	6500.399902	6527.899902	6527.899902	847299400	0.258956376
2014/3/17	6527.899902	6592.399902	6527.899902	6568.399902	6568.399902	692708400	0.398780566
2014/3/18	6568.399902	6628.200195	6534.899902	6605.299805	6605.299805	723690100	0.790782799
2014/3/19	6605.299805	6609.5	6566.899902	6573.100098	6573.100098	1051188400	0.485814015
2014/3/20	6573.100098	6573.100098	6492.600098	6542.399902	6542.399902	795074200	0.360077207
2014/3/21	6542.399902	6572.100098	6537.899902	6557.200195	6557.200195	1501522000	0.420308798
2014/3/24	6557.200195	6569	6506.399902	6520.399902	6520.399902	762850300	0.155903593
2014/3/25	6520.399902	6604.899902	6520.399902	6604.899902	6604.899902	674287000	0.291366412
2014/3/26	6604.899902	6643.600098	6601.799805	6605.299805	6605.299805	1429765600	0.106334893
2014/3/27	6605.299805	6605.299805	6561.399902	6588.299805	6588.299805	850226700	0.659850011
2014/3/28	6588.299805	6631.5	6585.700195	6615.600098	6615.600098	1001322600	0.069218324
2014/3/31	6615.600098	6658.399902	6583.100098	6598.399902	6598.399902	868366300	0.747974064
2014/4/1	6598.399902	6660.299805	6598.399902	6652.600098	6652.600098	857737300	0.450083503
2014/4/2	6652.600098	6672.700195	6639.600098	6659	6659	973749400	0.911041969
2014/4/3	6659	6680.799805	6638.5	6649.100098	6649.100098	670678000	0.652975596
2014/4/4	6649.100098	6706.299805	6649.100098	6695.600098	6695.600098	876352600	0.918753122
2014/4/7	6695.600098	6695.600098	6614.700195	6622.799805	6622.799805	667468200	0.082390837
2014/4/8	6622.799805	6625.200195	6549.799805	6590.700195	6590.700195	1056680100	0.726967851
2014/4/9	6590.700195	6654.100098	6590.399902	6635.600098	6635.600098	758993600	0.965044882
2014/4/10	6635.600098	6688.299805	6620.399902	6642	6642	671373100	0.559519979
2014/4/11	6642	6642	6538.799805	6561.700195	6561.700195	817952500	0.183457279
2014/4/14	6561.700195	6583.799805	6507.100098	6583.799805	6583.799805	983152200	0.425453738
2014/4/15	6583.799805	6594.200195	6534.200195	6541.600098	6541.600098	858936000	0.335584977
2014/4/16	6541.600098	6597	6541.600098	6584.200195	6584.200195	686337200	0.550427294
2014/4/17	6584.200195	6627.299805	6559.399902	6625.299805	6625.299805	842349900	0.209307429
2014/4/22	6625.299805	6706.200195	6625.299805	6681.799805	6681.799805	843999800	0.46026618
2014/4/23	6681.799805	6694.799805	6661.399902	6674.700195	6674.700195	637850100	0.111917626
2014/4/24	6674.700195	6724.600098	6667.700195	6703	6703	616106700	0.635891973
2014/4/25	6703	6704.399902	6657.299805	6685.700195	6685.700195	578697500	0.340960317
2014/4/28	6685.700195	6720.299805	6682.899902	6700.200195	6700.200195	652775300	0.612276952
2014/4/29	6700.200195	6769.899902	6700.100098	6769.899902	6769.899902	674490500	0.460381393
2014/4/30	6769.899902	6794.899902	6748.799805	6780	6780	773112200	0.867284571
2014/5/1	6780	6811.600098	6773.700195	6808.899902	6808.899902	649344400	0.540981227
2014/5/2	6808.899902	6838.200195	6798.600098	6822.399902	6822.399902	746449000	0.425069356
2014/5/6	6822.399902	6828.600098	6785.299805	6798.600098	6798.600098	732623500	0.187749688
2014/5/7	6798.600098	6799.299805	6766.799805	6796.399902	6796.399902	768894900	0.494860202
2014/5/8	6796.399902	6840.399902	6796.399902	6839.299805	6839.299805	818478900	0.306457267
2014/5/9	6839.299805	6839.399902	6805.399902	6814.600098	6814.600098	617677000	0.726265458
2014/5/12	6814.600098	6851.799805	6814.600098	6851.799805	6851.799805	565733200	0.800856677
2014/5/13	6851.799805	6877.399902	6846	6873.100098	6873.100098	631554800	0.587247677
2014/5/14	6873.100098	6880.100098	6854	6878.5	6878.5	529825700	0.480592742
2014/5/15	6878.5	6894.899902	6821.700195	6840.899902	6840.899902	896969900	0.000849788
2014/5/16	6840.899902	6855.899902	6813.5	6855.799805	6855.799805	985979600	0.498380942
2014/5/19	6855.799805	6862.200195	6804.299805	6844.600098	6844.600098	745674100	0.221402212
2014/5/20	6844.600098	6848.399902	6792.5	6802	6802	680773300	0.19532987
2014/5/21	6802	6821	6782.799805	6821	6821	733746900	0.423620179
2014/5/22	6821	6846.600098	6810.200195	6820.600098	6820.600098	564880200	0.779880275
2014/5/23	6820.600098	6825.5	6793.5	6815.799805	6815.799805	485846000	0.891530215
2014/5/27	6815.799805	6857.100098	6815.399902	6844.899902	6844.899902	585487200	0.631986415
2014/5/28	6844.899902	6855.799805	6833.600098	6851.200195	6851.200195	577490600	0.052427477
2014/5/29	6851.200195	6882.100098	6848.100098	6871.299805	6871.299805	403366600	0.586255562
2014/5/30	6871.299805	6874.299805	6832	6844.5	6844.5	1174009700	0.503072079
2014/6/2	6844.5	6874.399902	6844.5	6864.100098	6864.100098	573724300	0.122563977
2014/6/3	6864.100098	6865.399902	6818	6836.299805	6836.299805	505128700	0.909954137
2014/6/4	6836.299805	6840.600098	6800.100098	6818.600098	6818.600098	575435900	0.191932692
2014/6/5	6818.600098	6847	6795.299805	6813.5	6813.5	627405700	0.850087474
2014/6/6	6813.5	6862.899902	6813.5	6858.200195	6858.200195	774866500	0.289835324
2014/6/9	6858.200195	6879	6857.700195	6875	6875	388132800	0.066675075
2014/6/10	6875	6875.200195	6835.799805	6873.600098	6873.600098	535388800	0.960603614
2014/6/11	6873.600098	6873.600098	6825.200195	6838.899902	6838.899902	676538600	0.284794018
2014/6/12	6838.899902	6853.200195	6827	6843.100098	6843.100098	527380800	0.855716439
2014/6/13	6843.100098	6843.100098	6758.200195	6777.899902	6777.899902	640614600	0.050969391
2014/6/16	6777.899902	6779.399902	6748	6754.600098	6754.600098	604240100	0.371867377
2014/6/17	6754.600098	6774.899902	6736.100098	6766.799805	6766.799805	577374400	0.217882732
2014/6/18	6766.799805	6799.600098	6766.799805	6778.600098	6778.600098	511450700	0.442942839
2014/6/19	6778.600098	6837.600098	6778.600098	6808.100098	6808.100098	564148400	0.77334389
2014/6/20	6808.100098	6840.600098	6791.200195	6825.200195	6825.200195	1020446400	0.986627212
2014/6/23	6825.200195	6829.799805	6785.799805	6800.600098	6800.600098	466639400	0.886330325
2014/6/24	6800.600098	6824.5	6776.799805	6787.100098	6787.100098	570127000	0.201974718
2014/6/25	6787.100098	6787.100098	6716.399902	6733.600098	6733.600098	585547600	0.944718617
2014/6/26	6733.600098	6753.299805	6701.600098	6735.100098	6735.100098	902551300	0.801194078
2014/6/27	6735.100098	6767.600098	6735.100098	6757.799805	6757.799805	516986900	0.315324942
2014/6/30	6757.799805	6777.100098	6730.5	6743.899902	6743.899902	614336500	0.513165041
2014/7/1	6743.899902	6805.899902	6743.899902	6802.899902	6802.899902	514345100	0.869059459
2014/7/2	6802.899902	6829.5	6796.600098	6816.399902	6816.399902	479498000	0.192084277
2014/7/3	6816.399902	6866.600098	6815.5	6865.200195	6865.200195	523958700	0.80721952
2014/7/4	6865.200195	6875.299805	6856.399902	6866.100098	6866.100098	329363500	0.95047153
2014/7/7	6866.100098	6866.399902	6817.600098	6823.5	6823.5	389059700	0.612426612
2014/7/8	6823.5	6831	6738.5	6738.5	6738.5	660675300	0.467793617
2014/7/9	6738.5	6740.799805	6692.799805	6718	6718	602260300	0.17364153
2014/7/10	6718	6724.799805	6643.600098	6672.399902	6672.399902	764873500	0.339788854
2014/7/11	6672.399902	6696.100098	6663.700195	6690.200195	6690.200195	533174800	0.709361552
2014/7/14	6690.200195	6760.700195	6690.200195	6746.100098	6746.100098	468494700	0.470073588
2014/7/15	6746.100098	6764	6709.200195	6710.5	6710.5	604327700	0.958962151
2014/7/16	6710.5	6792.600098	6710.5	6784.700195	6784.700195	610714400	0.797613284
2014/7/17	6784.700195	6784.700195	6727.700195	6738.299805	6738.299805	631724300	0.132907998
2014/7/18	6738.299805	6749.899902	6690.899902	6749.5	6749.5	585590200	0.881933823
2014/7/21	6749.5	6753.399902	6715.799805	6728.399902	6728.399902	470701900	0.978144316
2014/7/22	6728.399902	6801.799805	6728.399902	6795.299805	6795.299805	538472400	0.362062274
2014/7/23	6795.299805	6822.700195	6773.100098	6798.200195	6798.200195	589203600	0.347474726
2014/7/24	6798.200195	6821.5	6767.299805	6821.5	6821.5	541591300	0.222729529
2014/7/25	6821.5	6830.799805	6780.700195	6791.600098	6791.600098	661620000	0.642621494
2014/7/28	6791.600098	6809.600098	6761.799805	6788.100098	6788.100098	528691400	0.488401643
2014/7/29	6788.100098	6833.700195	6784	6807.799805	6807.799805	527703100	0.696471066
2014/7/30	6807.799805	6815.299805	6758.200195	6773.399902	6773.399902	692780400	0.346084353
2014/7/31	6773.399902	6797.100098	6716.299805	6730.100098	6730.100098	919865400	0.430625405
2014/8/1	6730.100098	6730.100098	6624.700195	6679.200195	6679.200195	695334800	0.303593772
2014/8/4	6679.200195	6715.600098	6669.899902	6677.5	6677.5	522832700	0.463605985
2014/8/5	6677.5	6713.5	6671.5	6682.5	6682.5	512852200	0.461130307
2014/8/6	6682.5	6682.5	6588.399902	6636.200195	6636.200195	803798800	0.625073006
2014/8/7	6636.200195	6649.100098	6589.799805	6597.399902	6597.399902	565630100	0.659940495
2014/8/8	6597.399902	6597.399902	6528.700195	6567.399902	6567.399902	645423400	0.9664755
2014/8/11	6567.399902	6645.799805	6567.399902	6632.799805	6632.799805	494367000	0.282706541
2014/8/12	6632.799805	6643.700195	6612.5	6632.399902	6632.399902	448281800	0.653360048
2014/8/13	6632.399902	6664.299805	6626	6656.700195	6656.700195	527733500	0.815438661
2014/8/14	6656.700195	6694.600098	6641.799805	6685.299805	6685.299805	512629300	0.2999463
2014/8/15	6685.299805	6742.799805	6685.299805	6689.100098	6689.100098	545581000	0.865878448
2014/8/18	6689.100098	6745.700195	6689.100098	6741.299805	6741.299805	413053500	0.602933062
2014/8/19	6741.299805	6782.899902	6740.700195	6779.299805	6779.299805	463536900	0.530405699
2014/8/20	6779.299805	6781.200195	6739.799805	6755.5	6755.5	466211000	0.741602125
2014/8/21	6755.5	6780.700195	6752.700195	6777.700195	6777.700195	423431000	0.581730803
2014/8/22	6777.700195	6784.600098	6746.399902	6775.299805	6775.299805	571522600	0.366753147
2014/8/26	6775.299805	6827.299805	6775.299805	6822.799805	6822.799805	538317700	0.311052154
2014/8/27	6822.799805	6830.700195	6813.200195	6830.700195	6830.700195	481233300	0.832513959
2014/8/28	6830.700195	6831.200195	6796.899902	6805.799805	6805.799805	498070100	0.570172986
2014/8/29	6805.799805	6828.899902	6782.600098	6819.799805	6819.799805	720978600	0.956572077
2014/9/1	6819.799805	6825.299805	6798.299805	6825.299805	6825.299805	404272400	0.974350377
2014/9/2	6825.299805	6849.299805	6812.299805	6829.200195	6829.200195	820230900	0.114851308
2014/9/3	6829.200195	6898.600098	6826.700195	6873.600098	6873.600098	674899700	0.860905579
2014/9/4	6873.600098	6904.899902	6866.299805	6878	6878	689038700	0.28945662
2014/9/5	6878	6885	6829.100098	6855.100098	6855.100098	596549800	0.542085785
2014/9/8	6855.100098	6855.100098	6773.799805	6834.799805	6834.799805	754127500	0.668606799
2014/9/9	6834.799805	6846.200195	6812.5	6829	6829	580798600	0.270322366
2014/9/10	6829	6847.799805	6800	6830.100098	6830.100098	585612100	0.176518486
2014/9/11	6830.100098	6857.5	6764.899902	6799.600098	6799.600098	648015500	0.971107731
2014/9/12	6799.600098	6832.200195	6799.399902	6807	6807	552974800	0.653196278
2014/9/15	6807	6813.899902	6771.700195	6804.200195	6804.200195	529231800	0.012698718
2014/9/16	6804.200195	6804.299805	6748.100098	6792.200195	6792.200195	592887700	0.159315403
2014/9/17	6792.200195	6816.899902	6780.899902	6780.899902	6780.899902	596526700	0.946084026
2014/9/18	6780.899902	6822.600098	6769.600098	6819.299805	6819.299805	644480400	0.10926855
2014/9/19	6819.299805	6876	6819.299805	6837.899902	6837.899902	1551957500	0.981031425
2014/9/22	6837.899902	6838.399902	6766.899902	6773.600098	6773.600098	675055200	0.037910535
2014/9/23	6773.600098	6777.299805	6647.200195	6676.100098	6676.100098	762840800	0.764710365
2014/9/24	6676.100098	6707.299805	6652	6706.299805	6706.299805	793646000	0.43551823
2014/9/25	6706.299805	6726.399902	6621.5	6639.700195	6639.700195	927894000	0.654361408
2014/9/26	6639.700195	6664	6615.100098	6649.399902	6649.399902	589221500	0.456786432
2014/9/29	6649.399902	6653.899902	6608.700195	6646.600098	6646.600098	564786600	0.438872382
2014/9/30	6646.600098	6658.899902	6601.600098	6622.700195	6622.700195	882273900	0.767251489
2014/10/1	6622.700195	6622.799805	6539.700195	6557.5	6557.5	789707300	0.969400642
2014/10/2	6557.5	6557.700195	6446.399902	6446.399902	6446.399902	807089800	0.195742704
2014/10/3	6446.399902	6542.899902	6446.399902	6527.899902	6527.899902	750613100	0.072665208
2014/10/6	6527.899902	6588.299805	6527.899902	6563.700195	6563.700195	722223000	0.726961355
2014/10/7	6563.700195	6563.799805	6495.600098	6495.600098	6495.600098	858099000	0.616349014
2014/10/8	6495.600098	6502.399902	6453.799805	6482.200195	6482.200195	822967200	0.937443176
2014/10/9	6482.200195	6544.200195	6425.200195	6431.899902	6431.899902	864389000	0.973868597
2014/10/10	6431.899902	6431.899902	6328.399902	6340	6340	897708400	0.360256222
2014/10/13	6340	6387.399902	6294.600098	6366.200195	6366.200195	846365400	0.617234008
2014/10/14	6366.200195	6403.399902	6304.299805	6392.700195	6392.700195	831098100	0.050690568
2014/10/15	6392.700195	6405	6211.600098	6211.600098	6211.600098	1137435900	0.372920282
2014/10/16	6211.600098	6283	6072.700195	6195.899902	6195.899902	1697447000	0.132634802
2014/10/17	6195.899902	6313	6188	6310.299805	6310.299805	1106053200	0.783241207
2014/10/20	6310.299805	6320.299805	6238.600098	6267.100098	6267.100098	723302900	0.589267705
2014/10/21	6267.100098	6372.299805	6229.399902	6372.299805	6372.299805	856658100	0.165193299
2014/10/22	6372.299805	6401.5	6341.399902	6399.700195	6399.700195	727170300	0.550262633
2014/10/23	6399.700195	6430.299805	6313.299805	6419.200195	6419.200195	840402100	0.925819235
2014/10/24	6419.200195	6419.200195	6372.399902	6388.700195	6388.700195	717827900	0.033303451
2014/10/27	6388.700195	6443.799805	6336.100098	6363.5	6363.5	781565600	0.923096359
2014/10/28	6363.5	6412	6363.5	6402.200195	6402.200195	800681500	0.66148154
2014/10/29	6402.200195	6475.399902	6402.200195	6453.899902	6453.899902	700842900	0.915906327
2014/10/30	6453.899902	6483.200195	6378.200195	6463.600098	6463.600098	815851600	0.464294581
2014/10/31	6463.600098	6553.399902	6463.600098	6546.5	6546.5	1062914700	0.292060355
2014/11/3	6546.5	6559.600098	6478.5	6488	6488	712567500	0.394882678
2014/11/4	6488	6510.299805	6444.899902	6454	6454	816651600	0.474259712
2014/11/5	6454	6539.100098	6454	6539.100098	6539.100098	769396700	0.651405414
2014/11/6	6539.100098	6580.200195	6503.799805	6551.200195	6551.200195	799914900	0.763136837
2014/11/7	6551.200195	6608.200195	6551.200195	6567.200195	6567.200195	764955100	0.658993907
2014/11/10	6567.200195	6611.299805	6566.799805	6611.299805	6611.299805	575418400	0.839315967
2014/11/11	6611.299805	6632.600098	6605.299805	6627.399902	6627.399902	764945500	0.295311241
2014/11/12	6627.399902	6629.299805	6588.899902	6611	6611	703040700	0.413565321
2014/11/13	6611	6645.899902	6596.899902	6635.5	6635.5	721388700	0.393225031
2014/11/14	6635.5	6654.399902	6610.100098	6654.399902	6654.399902	627535100	0.527601393
2014/11/17	6654.399902	6681.600098	6616.100098	6672	6672	537365300	0.480804573
2014/11/18	6672	6714.100098	6671.799805	6709.100098	6709.100098	653233800	0.889561374
2014/11/19	6709.100098	6718.899902	6678.100098	6696.600098	6696.600098	802689100	0.420216172
2014/11/20	6696.600098	6696.799805	6641.100098	6678.899902	6678.899902	640496600	0.726057459
2014/11/21	6678.899902	6773.100098	6678.899902	6750.799805	6750.799805	845575400	0.863692884
2014/11/24	6750.799805	6764	6720.100098	6729.799805	6729.799805	680406300	0.581679502
2014/11/25	6729.799805	6750.899902	6709.299805	6731.100098	6731.100098	907288200	0.364695328
2014/11/26	6731.100098	6765	6718.5	6729.200195	6729.200195	586890500	0.130928227
2014/11/27	6729.200195	6749.899902	6713.799805	6723.399902	6723.399902	517208400	0.146105257
2014/11/28	6723.399902	6734.700195	6667.100098	6722.600098	6722.600098	839390500	0.145294789
2014/12/1	6722.600098	6722.600098	6637.399902	6656.399902	6656.399902	728046400	0.409568875
2014/12/2	6656.399902	6744.299805	6656.399902	6742.100098	6742.100098	654954300	0.58236506
2014/12/3	6742.100098	6753.200195	6713.799805	6716.600098	6716.600098	707002000	0.272189759
2014/12/4	6716.600098	6734	6672.700195	6679.399902	6679.399902	699897800	0.790813839
2014/12/5	6679.399902	6751.299805	6679.399902	6742.799805	6742.799805	678464700	0.360430649
2014/12/8	6742.799805	6742.799805	6672.200195	6672.200195	6672.200195	513903800	0.592790853
2014/12/9	6672.200195	6672.200195	6529.5	6529.5	6529.5	951132300	0.337711386
2014/12/10	6529.5	6565.799805	6500	6500	6500	692354700	0.334451053
2014/12/11	6500	6521.700195	6441.299805	6461.700195	6461.700195	757393100	0.909859568
2014/12/12	6461.700195	6461.700195	6297.399902	6300.600098	6300.600098	793966500	0.272030197
2014/12/15	6300.600098	6356.299805	6182.700195	6182.700195	6182.700195	985776000	0.733373674
2014/12/16	6182.700195	6331.799805	6144.700195	6331.799805	6331.799805	1037451400	0.912243881
2014/12/17	6331.799805	6359.700195	6240.299805	6336.5	6336.5	745851900	0.007150483
2014/12/18	6336.5	6466	6336.5	6466	6466	967411900	0.685070851
2014/12/19	6466	6566.899902	6466	6545.299805	6545.299805	1144608500	0.310855449
2014/12/22	6545.299805	6621	6545.299805	6576.700195	6576.700195	483625300	0.069101254
2014/12/23	6576.700195	6620.5	6576.700195	6598.200195	6598.200195	380283900	0.026562607
2014/12/24	6598.200195	6618.100098	6586.100098	6609.899902	6609.899902	253486900	0.933592239
2014/12/29	6609.899902	6652	6587.899902	6633.5	6633.5	350346200	0.340628053
2014/12/30	6633.5	6633.5	6528.899902	6547	6547	337948000	0.532931643
2014/12/31	6547	6578.200195	6547	6566.100098	6566.100098	125563600	0.136587261
2015/1/2	6566.100098	6607.899902	6510.600098	6547.799805	6547.799805	367562200	0.154600897
2015/1/5	6547.799805	6576.700195	6404.5	6417.200195	6417.200195	728001100	0.615442061
2015/1/6	6417.200195	6452.700195	6328.600098	6366.5	6366.5	769463100	0.193874501
2015/1/7	6366.5	6459.700195	6366.5	6419.799805	6419.799805	688211500	0.637597095
2015/1/8	6419.799805	6580.799805	6419.799805	6570	6570	882740200	0.330473751
2015/1/9	6570	6570.200195	6471.399902	6501.100098	6501.100098	738488500	0.105966773
2015/1/12	6501.100098	6542.399902	6447.899902	6501.399902	6501.399902	602313100	0.211713183
2015/1/13	6501.399902	6558.799805	6465.200195	6542.200195	6542.200195	673572900	0.62099087
2015/1/14	6542.200195	6542.200195	6353.700195	6388.5	6388.5	971256900	0.52020987
2015/1/15	6388.5	6498.799805	6298.200195	6498.799805	6498.799805	980049600	0.172005091
2015/1/16	6498.799805	6553.200195	6443.299805	6550.299805	6550.299805	805741900	0.183244481
2015/1/19	6550.299805	6598.899902	6548	6585.5	6585.5	537915700	0.883183601
2015/1/20	6585.5	6640.399902	6585.5	6620.100098	6620.100098	677002900	0.122833655
2015/1/21	6620.100098	6728	6620.100098	6728	6728	847589600	0.487657334
2015/1/22	6728	6808.200195	6726.200195	6796.600098	6796.600098	926018400	0.017863815
2015/1/23	6796.600098	6841.700195	6796.600098	6832.799805	6832.799805	839368300	0.518183153
2015/1/26	6832.799805	6855.899902	6790.100098	6852.399902	6852.399902	611915000	0.873755282
2015/1/27	6852.399902	6865	6773.5	6811.600098	6811.600098	713907000	0.910266241
2015/1/28	6811.600098	6863	6777.100098	6825.899902	6825.899902	779603800	0.990358885
2015/1/29	6825.899902	6825.899902	6750.200195	6810.600098	6810.600098	704517100	0.22079767
2015/1/30	6810.600098	6844	6749.399902	6749.399902	6749.399902	799357300	0.922322633
2015/2/2	6749.399902	6795.5	6732	6782.600098	6782.600098	757554400	0.083035118
2015/2/3	6782.600098	6886.299805	6782.399902	6871.799805	6871.799805	855708500	0.511575095
2015/2/4	6871.799805	6883.5	6804.100098	6860	6860	817845800	0.059872365
2015/2/5	6860	6870.100098	6808.200195	6865.899902	6865.899902	731200400	0.916256971
2015/2/6	6865.899902	6886.200195	6835.5	6853.399902	6853.399902	648533700	0.56408376
2015/2/9	6853.399902	6853.399902	6778	6837.200195	6837.200195	620697200	0.474176068
2015/2/10	6837.200195	6843.899902	6788.899902	6829.100098	6829.100098	773108400	0.478223506
2015/2/11	6829.100098	6838.299805	6786.100098	6818.200195	6818.200195	623275800	0.07740732
2015/2/12	6818.200195	6854.600098	6817.200195	6828.100098	6828.100098	809863300	0.640635783
2015/2/13	6828.100098	6887.600098	6828.100098	6873.5	6873.5	734854200	0.930012501
2015/2/16	6873.5	6878.700195	6851.799805	6857.100098	6857.100098	415979100	0.634138594
2015/2/17	6857.100098	6898.100098	6819.799805	6898.100098	6898.100098	612932700	0.421119508
2015/2/18	6898.100098	6921.299805	6876.299805	6898.100098	6898.100098	677405400	0.968480565
2015/2/19	6898.100098	6907.299805	6858.700195	6888.899902	6888.899902	641759700	0.605118849
2015/2/20	6888.899902	6920.5	6884.799805	6915.200195	6915.200195	764028800	0.441690683
2015/2/23	6915.200195	6943.600098	6885.899902	6912.200195	6912.200195	680805600	0.108534286
2015/2/24	6912.200195	6958.899902	6899.600098	6949.600098	6949.600098	831640000	0.085982585
2015/2/25	6949.600098	6955.399902	6904.899902	6935.399902	6935.399902	697704800	0.067116211
2015/2/26	6935.399902	6950	6920.5	6949.700195	6949.700195	782087000	0.784608682
2015/2/27	6949.700195	6967.200195	6929.799805	6946.700195	6946.700195	881579100	0.923436319
2015/3/2	6946.700195	6974.299805	6924.299805	6940.600098	6940.600098	778879400	0.014503368
2015/3/3	6940.600098	6963.600098	6889.100098	6889.100098	6889.100098	784037600	0.398281246
2015/3/4	6889.100098	6919.200195	6862.899902	6919.200195	6919.200195	741168200	0.158448572
2015/3/5	6919.200195	6968.600098	6914.100098	6961.100098	6961.100098	798406800	0.339164552
2015/3/6	6961.100098	6961.200195	6911.799805	6911.799805	6911.799805	748637900	0.492737764
2015/3/9	6911.799805	6911.799805	6859.799805	6876.5	6876.5	670579200	0.428982081
2015/3/10	6876.5	6876.899902	6702.799805	6702.799805	6702.799805	887272000	0.094512716
2015/3/11	6702.799805	6739	6693.799805	6721.5	6721.5	746833900	0.546750978
2015/3/12	6721.5	6799.799805	6721.5	6761.100098	6761.100098	845927100	0.019373508
2015/3/13	6761.100098	6777.799805	6713.5	6740.600098	6740.600098	710321200	0.029657524
2015/3/16	6740.600098	6809.100098	6740.600098	6804.100098	6804.100098	685731900	0.13995991
2015/3/17	6804.100098	6846.899902	6798.5	6837.600098	6837.600098	757362800	0.514198373
2015/3/18	6837.600098	6945.200195	6837.299805	6945.200195	6945.200195	772632700	0.53881066
2015/3/19	6945.200195	6982.799805	6929.700195	6962.299805	6962.299805	809174400	0.319748212
2015/3/20	6962.299805	7024.200195	6960.799805	7022.5	7022.5	1419421400	0.38756105
2015/3/23	7022.5	7037.700195	6991.399902	7037.700195	7037.700195	673591200	0.126219693
2015/3/24	7037.700195	7065.100098	7012.5	7019.700195	7019.700195	702620900	0.62170246
2015/3/25	7019.700195	7035.100098	6983.899902	6991	6991	645837600	0.771204564
2015/3/26	6991	6991	6876.799805	6895.299805	6895.299805	936518300	0.537501053
2015/3/27	6895.299805	6910.600098	6839.899902	6855	6855	736697300	0.72469768
2015/3/30	6855	6914.600098	6855	6891.399902	6891.399902	639393900	0.305709633
2015/3/31	6891.399902	6910.100098	6765.100098	6773	6773	900335700	0.234959594
2015/4/1	6773	6856.399902	6765.399902	6809.5	6809.5	800482200	0.907509246
2015/4/2	6809.5	6849.899902	6801.299805	6833.5	6833.5	575894800	0.60363507
2015/4/7	6833.5	6967.700195	6833.5	6961.799805	6961.799805	704104300	0.541418626
2015/4/8	6961.799805	7012.100098	6931.600098	6937.399902	6937.399902	865524000	0.617593225
2015/4/9	6937.399902	7017	6937.399902	7015.399902	7015.399902	698600800	0.434620055
2015/4/10	7015.399902	7095.399902	7015.399902	7089.799805	7089.799805	801926500	0.378371357
2015/4/13	7089.799805	7089.799805	7046.700195	7064.299805	7064.299805	592637100	0.24665109
2015/4/14	7064.299805	7086.100098	7044.600098	7075.299805	7075.299805	669927300	0.549327953
2015/4/15	7075.299805	7111.700195	7058.299805	7096.799805	7096.799805	722590500	0.832197979
2015/4/16	7096.799805	7119.399902	7057.700195	7060.5	7060.5	750900800	0.450777428
2015/4/17	7060.5	7093.5	6979.299805	6994.600098	6994.600098	776519900	0.045724947
2015/4/20	6994.600098	7067.799805	6994.600098	7052.100098	7052.100098	583888000	0.485718489
2015/4/21	7052.100098	7105.100098	7030	7062.899902	7062.899902	655787700	0.454712071
2015/4/22	7062.899902	7092.299805	6997.200195	7028.200195	7028.200195	785146300	0.770513597
2015/4/23	7028.200195	7055.200195	6995.799805	7053.700195	7053.700195	714656500	0.249325052
2015/4/24	7053.700195	7102.600098	7051.200195	7070.700195	7070.700195	796682000	0.118860376
2015/4/27	7070.700195	7122.700195	7025.299805	7104	7104	679761700	0.535541571
2015/4/28	7104	7104	6984	7030.5	7030.5	796371600	0.825241804
2015/4/29	7030.5	7058.200195	6945.600098	6946.299805	6946.299805	767322400	0.426828185
2015/4/30	6946.299805	6970.299805	6906.200195	6960.600098	6960.600098	906266700	0.642939928
2015/5/1	6960.600098	6995.399902	6919.399902	6986	6986	838058900	0.124882525
2015/5/5	6986	7053.200195	6927.600098	6927.600098	6927.600098	1019856100	0.622866951
2015/5/6	6927.600098	6974.799805	6913.5	6933.700195	6933.700195	883946300	0.180967294
2015/5/7	6933.700195	6933.700195	6810.100098	6887	6887	945024800	0.2700403
2015/5/8	6887	7046.799805	6885.799805	7046.799805	7046.799805	1385914100	0.505122106
2015/5/11	7046.799805	7083.700195	7025.200195	7029.899902	7029.899902	792210200	0.425683424
2015/5/12	7029.899902	7029.899902	6887.5	6933.799805	6933.799805	839991900	0.027028613
2015/5/13	6933.799805	6989.899902	6920.700195	6949.600098	6949.600098	795743700	0.7492354
2015/5/14	6949.600098	6977.899902	6884.600098	6973	6973	603503300	0.607758418
2015/5/15	6973	7009.399902	6937.100098	6960.5	6960.5	703827400	0.533596656
2015/5/18	6960.5	7015.5	6931.600098	6968.899902	6968.899902	614216300	0.552560563
2015/5/19	6968.899902	7011.399902	6968.899902	6995.100098	6995.100098	778022500	0.992931808
2015/5/20	6995.100098	7018.700195	6962.100098	7007.299805	7007.299805	825148300	0.495696007
2015/5/21	7007.299805	7026	6994.299805	7013.5	7013.5	565597600	0.051561742
2015/5/22	7013.5	7061.700195	7013.5	7031.700195	7031.700195	621811200	0.097258965
2015/5/26	7031.700195	7039.600098	6930.299805	6949	6949	672679700	0.946506221
2015/5/27	6949	7054.100098	6948.600098	7033.299805	7033.299805	648739500	0.407516838
2015/5/28	7033.299805	7049.600098	7005.899902	7040.899902	7040.899902	606689900	0.882968704
2015/5/29	7040.899902	7069.899902	6967.899902	6984.399902	6984.399902	1177305700	0.724192791
2015/6/1	6984.399902	7037.600098	6942.700195	6953.600098	6953.600098	694968900	0.429586326
2015/6/2	6953.600098	6972.299805	6872.100098	6928.299805	6928.299805	864607700	0.597223294
2015/6/3	6928.299805	6985.700195	6901.799805	6950.5	6950.5	701168000	0.013035378
2015/6/4	6950.5	6950.5	6839	6859.200195	6859.200195	783604900	0.172242625
2015/6/5	6859.200195	6859.200195	6785.200195	6804.600098	6804.600098	754508500	0.68980213
2015/6/8	6804.600098	6827.200195	6781.700195	6790	6790	539187300	0.623475097
2015/6/9	6790	6803.799805	6736.899902	6753.799805	6753.799805	682109200	0.897421546
2015/6/10	6753.799805	6843.600098	6734.200195	6830.299805	6830.299805	818584900	0.233409377
2015/6/11	6830.299805	6870.200195	6807.299805	6846.700195	6846.700195	678574100	0.78864409
2015/6/12	6846.700195	6846.700195	6760.100098	6784.899902	6784.899902	592427400	0.111242989
2015/6/15	6784.899902	6784.899902	6708.5	6710.5	6710.5	557004700	0.873214118
2015/6/16	6710.5	6723.5	6656.899902	6710.100098	6710.100098	718299200	0.656381727
2015/6/17	6710.100098	6731.5	6666	6680.600098	6680.600098	685273800	0.7869346
2015/6/18	6680.600098	6707.899902	6625.200195	6707.899902	6707.899902	773442100	0.617518465
2015/6/19	6707.899902	6759.299805	6691.799805	6710.5	6710.5	1273130400	0.858644475
2015/6/22	6710.5	6825.700195	6710.5	6825.700195	6825.700195	749484400	0.290399486
2015/6/23	6825.700195	6856.5	6825.700195	6834.899902	6834.899902	580137000	0.941861855
2015/6/24	6834.899902	6873.399902	6834.299805	6844.799805	6844.799805	668257700	0.737160021
2015/6/25	6844.799805	6869	6798.799805	6807.799805	6807.799805	655333800	0.49784066
2015/6/26	6807.799805	6807.799805	6731.100098	6753.700195	6753.700195	597278600	0.811336165
2015/6/29	6753.700195	6753.700195	6598.600098	6620.5	6620.5	762752000	0.264864146
2015/6/30	6620.5	6620.799805	6521	6521	6521	882243000	0.978049582
2015/7/1	6521	6637.299805	6521	6608.600098	6608.600098	789588400	0.764751537
2015/7/2	6608.600098	6647.700195	6600.399902	6630.5	6630.5	590421700	0.62075301
2015/7/3	6630.5	6630.799805	6572.5	6585.799805	6585.799805	448998200	0.908402796
2015/7/6	6585.799805	6585.799805	6506.700195	6535.700195	6535.700195	610644900	0.718205159
2015/7/7	6535.700195	6543.799805	6432.200195	6432.200195	6432.200195	767758000	0.070929165
2015/7/8	6432.200195	6515.100098	6430.399902	6490.700195	6490.700195	913111000	0.824074385
2015/7/9	6490.700195	6594.200195	6490.700195	6581.600098	6581.600098	764973200	0.173482996
2015/7/10	6581.600098	6687.600098	6581.600098	6673.399902	6673.399902	699409100	0.040597279
2015/7/13	6673.399902	6743.100098	6673.399902	6738	6738	643184300	0.896075633
2015/7/14	6738	6753.799805	6710.600098	6753.799805	6753.799805	595318500	0.751263497
2015/7/15	6753.799805	6775.899902	6728.5	6753.799805	6753.799805	549549300	0.753829431
2015/7/16	6753.799805	6805.100098	6752.100098	6796.5	6796.5	587458400	0.407706379
2015/7/17	6796.5	6799.799805	6764.799805	6775.100098	6775.100098	584213200	0.288295523
2015/7/20	6775.100098	6813.399902	6772.100098	6788.700195	6788.700195	419532500	0.525337828
2015/7/21	6788.700195	6800.100098	6758.799805	6769.100098	6769.100098	556304800	0.035138868
2015/7/22	6769.100098	6769.100098	6653.399902	6667.299805	6667.299805	693476700	0.19332353
2015/7/23	6667.299805	6711.5	6644.899902	6655	6655	632287000	0.876049044
2015/7/24	6655	6684.799805	6574	6579.799805	6579.799805	644793200	0.537414493
2015/7/27	6579.799805	6589.5	6495.700195	6505.100098	6505.100098	678322600	0.996817536
2015/7/28	6505.100098	6569.5	6505.100098	6555.299805	6555.299805	709236100	0.475467678
2015/7/29	6555.299805	6634	6555.299805	6631	6631	820041700	0.685445719
2015/7/30	6631	6697.399902	6631	6668.899902	6668.899902	778087100	0.648531614
2015/7/31	6668.899902	6705.399902	6646.299805	6696.299805	6696.299805	958422600	0.494651131
2015/8/3	6696.299805	6710.799805	6668.200195	6688.600098	6688.600098	679885300	0.766832336
2015/8/4	6688.600098	6715.5	6644.700195	6686.600098	6686.600098	1399430100	0.560808689
2015/8/5	6686.600098	6764.799805	6686.600098	6752.399902	6752.399902	847270800	0.201451809
2015/8/6	6752.399902	6763.299805	6717.5	6747.100098	6747.100098	691613500	0.498761182
2015/8/7	6747.100098	6754.799805	6718.5	6718.5	6718.5	595585900	0.319375507
2015/8/10	6718.5	6751.5	6653.700195	6736.200195	6736.200195	765478700	0.943758928
2015/8/11	6736.200195	6736.200195	6664	6664.5	6664.5	727572100	0.852397075
2015/8/12	6664.5	6664.5	6536.399902	6571.200195	6571.200195	1085554700	0.852747724
2015/8/13	6571.200195	6634.700195	6553.5	6568.299805	6568.299805	668900300	0.043329336
2015/8/14	6568.299805	6603.200195	6544.399902	6550.700195	6550.700195	577612000	0.923519969
2015/8/17	6550.700195	6585.899902	6507.799805	6550.299805	6550.299805	471278500	0.00325326
2015/8/18	6550.299805	6564.600098	6505.700195	6526.299805	6526.299805	538348700	0.999400651
2015/8/19	6526.299805	6526.5	6403.5	6403.5	6403.5	699446800	0.947198041
2015/8/20	6403.5	6408.600098	6359.700195	6367.899902	6367.899902	728564100	0.057783006
2015/8/21	6367.899902	6367.899902	6187.700195	6187.700195	6187.700195	807243600	0.465555573
2015/8/24	6187.700195	6187.700195	5768.200195	5898.899902	5898.899902	1657266300	0.99606757
2015/8/25	5898.899902	6115.700195	5898.899902	6081.299805	6081.299805	1335924300	0.838691405
2015/8/26	6081.299805	6095.100098	5949.899902	5979.200195	5979.200195	991933700	0.011460897
2015/8/27	5979.200195	6212.5	5979.200195	6192	6192	1028065800	0.976179535
2015/8/28	6192	6247.899902	6152	6247.899902	6247.899902	868831700	0.1477805
2015/9/1	6247.899902	6247.899902	6028.700195	6058.5	6058.5	1001128800	0.729911078
2015/9/2	6058.5	6161.700195	6021.399902	6083.299805	6083.299805	769181300	0.69767486
2015/9/3	6083.299805	6215.700195	6083.299805	6194.100098	6194.100098	735720100	0.978140953
2015/9/4	6194.100098	6194.100098	6040.5	6042.899902	6042.899902	743172100	0.546913766
2015/9/7	6042.899902	6125.700195	6042.899902	6074.5	6074.5	464760500	0.64658947
2015/9/8	6074.5	6196.5	6074.5	6146.100098	6146.100098	664577700	0.837870959
2015/9/9	6146.100098	6284.200195	6146.100098	6229	6229	734267900	0.731846667
2015/9/10	6229	6229	6127.5	6155.799805	6155.799805	749536800	0.031337893
2015/9/11	6155.799805	6174.299805	6113.100098	6117.799805	6117.799805	584620900	0.849641924
2015/9/14	6117.799805	6191.799805	6065.399902	6084.600098	6084.600098	598665000	0.113305267
2015/9/15	6084.600098	6158.100098	6019.899902	6137.600098	6137.600098	706522000	0.39604875
2015/9/16	6137.600098	6244.899902	6137.600098	6229.200195	6229.200195	818994800	0.134007475
2015/9/17	6229.200195	6239.899902	6182.600098	6187	6187	836839300	0.578992798
2015/9/18	6187	6188.700195	6053.899902	6104.100098	6104.100098	1508172800	0.528013078
2015/9/21	6104.100098	6168.700195	6083.600098	6108.700195	6108.700195	697537600	0.654280297
2015/9/22	6108.700195	6111.600098	5935.799805	5935.799805	5935.799805	941657100	0.159917295
2015/9/23	5935.799805	6067.600098	5933.200195	6032.200195	6032.200195	725707700	0.73914807
2015/9/24	6032.200195	6055.600098	5947.200195	5961.5	5961.5	867489200	0.119213982
2015/9/25	5961.5	6120.700195	5961.5	6109	6109	837519200	0.493267761
2015/9/28	6109	6110.299805	5958.899902	5958.899902	5958.899902	968395200	0.330242929
2015/9/29	5958.899902	5958.899902	5877.100098	5909.200195	5909.200195	1000021900	0.910166713
2015/9/30	5909.200195	6061.600098	5909.200195	6061.600098	6061.600098	1018944000	0.570888455
2015/10/1	6061.600098	6172.799805	6053.299805	6072.5	6072.5	847372200	0.935789007
2015/10/2	6072.5	6176.200195	6051.600098	6130	6130	861807200	0.005736865
2015/10/5	6130	6301.100098	6130	6298.899902	6298.899902	863396300	0.424378935
2015/10/6	6298.899902	6343.700195	6255.100098	6326.200195	6326.200195	737901800	0.576700903
2015/10/7	6326.200195	6396.299805	6319.799805	6336.399902	6336.399902	985472100	0.001633685
2015/10/8	6336.399902	6380.299805	6303.5	6374.799805	6374.799805	720040900	0.46659524
2015/10/9	6374.799805	6453.200195	6374.799805	6416.200195	6416.200195	745150000	0.199813365
2015/10/12	6416.200195	6416.200195	6351.299805	6371.200195	6371.200195	535951300	0.691290404
2015/10/13	6371.200195	6371.200195	6303	6342.299805	6342.299805	700891400	0.288692121
2015/10/14	6342.299805	6342.299805	6268.299805	6269.600098	6269.600098	638445300	0.947572738
2015/10/15	6269.600098	6351.399902	6269.600098	6338.700195	6338.700195	644982700	0.636431328
2015/10/16	6338.700195	6398.200195	6338.700195	6378	6378	592309300	0.368160124
2015/10/19	6378	6408.100098	6336.299805	6352.299805	6352.299805	476841500	0.583061683
2015/10/20	6352.299805	6367.799805	6319.299805	6345.100098	6345.100098	574547000	0.872178851
2015/10/21	6345.100098	6387.299805	6316.299805	6348.399902	6348.399902	596747600	0.567460774
2015/10/22	6348.399902	6387.299805	6321.700195	6376.299805	6376.299805	718398200	0.887554452
2015/10/23	6376.299805	6487.899902	6376.299805	6444.100098	6444.100098	749535500	0.11111042
2015/10/26	6444.100098	6453	6405.399902	6417	6417	441044400	0.442168004
2015/10/27	6417	6419.600098	6365.299805	6365.299805	6365.299805	564355600	0.232486608
2015/10/28	6365.299805	6448.5	6355.799805	6437.799805	6437.799805	819718100	0.913348241
2015/10/29	6437.799805	6437.899902	6358.200195	6395.799805	6395.799805	826622300	0.176993661
2015/10/30	6395.799805	6410.299805	6337.700195	6361.100098	6361.100098	716340400	0.472746845
2015/11/2	6361.100098	6364.399902	6317.299805	6361.799805	6361.799805	506603500	0.008817097
2015/11/3	6361.799805	6383.600098	6344.700195	6383.600098	6383.600098	608961200	0.79681301
2015/11/4	6383.600098	6459.5	6383	6412.899902	6412.899902	759872100	0.635440469
2015/11/5	6412.899902	6421.799805	6358.100098	6364.899902	6364.899902	722038900	0.643246833
2015/11/6	6364.899902	6395.200195	6332.700195	6353.799805	6353.799805	711572600	0.822775251
2015/11/9	6353.799805	6380.399902	6292.100098	6295.200195	6295.200195	658685600	0.679044695
2015/11/10	6295.200195	6329.700195	6250.299805	6275.299805	6275.299805	725649900	0.620343115
2015/11/11	6275.299805	6327.200195	6272.700195	6297.200195	6297.200195	618113900	0.491283392
2015/11/12	6297.200195	6300.899902	6178.700195	6178.700195	6178.700195	826908500	0.799042529
2015/11/13	6178.700195	6179	6088.799805	6118.299805	6118.299805	681574100	0.876862325
2015/11/16	6118.299805	6161.899902	6079.799805	6146.399902	6146.399902	602945000	0.206010626
2015/11/17	6146.399902	6269.399902	6146.399902	6268.799805	6268.799805	697486200	0.995143213
2015/11/18	6268.799805	6283.899902	6228.200195	6279	6279	615094500	0.496328543
2015/11/19	6279	6366.899902	6279	6329.899902	6329.899902	752196900	0.64741127
2015/11/20	6329.899902	6360.700195	6311.799805	6334.600098	6334.600098	808632500	0.413726919
2015/11/23	6334.600098	6334.600098	6267.100098	6305.5	6305.5	585321500	0.449674048
2015/11/24	6305.5	6305.5	6221.299805	6277.200195	6277.200195	854059000	0.614361177
2015/11/25	6277.200195	6348.100098	6277.200195	6337.600098	6337.600098	673258600	0.366768692
2015/11/26	6337.600098	6395.299805	6333.899902	6393.100098	6393.100098	453793700	0.42433704
2015/11/27	6393.100098	6393.100098	6345.299805	6375.200195	6375.200195	471764000	0.06467175
2015/11/30	6375.200195	6387.100098	6329.899902	6356.100098	6356.100098	834458200	0.698977828
2015/12/1	6356.100098	6402.399902	6356.100098	6395.700195	6395.700195	784743400	0.481221867
2015/12/2	6395.700195	6447.299805	6395.200195	6420.899902	6420.899902	566098900	0.950940612
2015/12/3	6420.899902	6444.700195	6275	6275	6275	793356800	0.077290242
2015/12/4	6275	6277.600098	6219.5	6238.299805	6238.299805	662790200	0.156080318
2015/12/7	6238.299805	6287.200195	6215.200195	6223.5	6223.5	542255600	0.239321278
2015/12/8	6223.5	6224.899902	6120.700195	6135.200195	6135.200195	790574400	0.580441554
2015/12/9	6135.200195	6175.799805	6101.200195	6126.700195	6126.700195	751852900	0.402892147
2015/12/10	6126.700195	6127.100098	6080	6088.100098	6088.100098	838093600	0.746278061
2015/12/11	6088.100098	6088.100098	5949.799805	5952.799805	5952.799805	805984900	0.451166318
2015/12/14	5952.799805	6009.899902	5871.899902	5874.100098	5874.100098	781019600	0.433585625
2015/12/15	5874.100098	6036.700195	5874.100098	6017.799805	6017.799805	811231700	0.199151333
2015/12/16	6017.799805	6089.299805	6016.299805	6061.200195	6061.200195	750664600	0.198545485
2015/12/17	6061.200195	6160.799805	6061.200195	6102.5	6102.5	725125100	0.935476891
2015/12/18	6102.5	6105.600098	6051.700195	6052.399902	6052.399902	1234966800	0.44394147
2015/12/21	6052.399902	6114	6034.799805	6034.799805	6034.799805	545001400	0.581456435
2015/12/22	6034.799805	6090.600098	6031.799805	6083.100098	6083.100098	424323400	0.50480568
2015/12/23	6083.100098	6248.5	6083.100098	6241	6241	578630000	0.608659052
2015/12/24	6241	6259.899902	6236.899902	6254.600098	6254.600098	108851800	0.310363886
2015/12/29	6254.600098	6314.600098	6245.200195	6314.600098	6314.600098	448441700	0.429481959
2015/12/30	6314.600098	6314.600098	6261.5	6274.100098	6274.100098	327817500	0.05470549
2015/12/31	6274.100098	6278.299805	6233	6242.299805	6242.299805	161427100	0.114012641
2016/1/4	6242.299805	6242.299805	6071	6093.399902	6093.399902	686232700	0.057499324
2016/1/5	6093.399902	6166.299805	6079.200195	6137.200195	6137.200195	624070800	0.80994489
2016/1/6	6137.200195	6137.200195	6018.700195	6073.399902	6073.399902	699957700	0.178497907
2016/1/7	6073.399902	6073.399902	5888	5954.100098	5954.100098	1054315500	0.304648309
2016/1/8	5954.100098	6013.399902	5912.399902	5912.399902	5912.399902	809964200	0.395914041
2016/1/11	5912.399902	5941.899902	5871.799805	5871.799805	5871.799805	817313600	0.656214384
2016/1/12	5871.799805	5985.799805	5866.700195	5929.200195	5929.200195	806737100	0.113468034
2016/1/13	5929.200195	6011.100098	5929.200195	5961	5961	809502200	0.011987534
2016/1/14	5961	5961	5829.299805	5918.200195	5918.200195	1067078800	0.389607939
2016/1/15	5918.200195	5934.600098	5769.200195	5804.100098	5804.100098	1084338100	0.723841779
2016/1/18	5804.100098	5852.100098	5766.5	5779.899902	5779.899902	718879400	0.991861739
2016/1/19	5779.899902	5915.700195	5779.899902	5876.799805	5876.799805	808697900	0.102386493
2016/1/20	5876.799805	5876.799805	5639.899902	5673.600098	5673.600098	1035052400	0.36521743
2016/1/21	5673.600098	5781.200195	5659.200195	5773.799805	5773.799805	1089335700	0.333151332
2016/1/22	5773.799805	5926.899902	5773.799805	5900	5900	879968100	0.933658624
2016/1/25	5900	5933.5	5851.799805	5877	5877	803777200	0.059137498
2016/1/26	5877	5919.200195	5771.399902	5911.5	5911.5	852296000	0.726143339
2016/1/27	5911.5	5990.399902	5870.799805	5990.399902	5990.399902	875026000	0.179513437
2016/1/28	5990.399902	6020.5	5889.399902	5931.799805	5931.799805	892436800	0.557030634
2016/1/29	5931.799805	6083.799805	5931.799805	6083.799805	6083.799805	988153400	0.438745902
2016/2/1	6083.799805	6115.100098	5993.799805	6060.100098	6060.100098	808643200	0.553332716
2016/2/2	6060.100098	6060.5	5889.600098	5922	5922	986962800	0.925689555
2016/2/3	5922	5924.600098	5791	5837.100098	5837.100098	996202200	0.369133172
2016/2/4	5837.100098	5938.100098	5831.100098	5898.799805	5898.799805	1021666600	0.131695771
2016/2/5	5898.799805	5945.899902	5839.399902	5848.100098	5848.100098	954158300	0.710998324
2016/2/8	5848.100098	5882.399902	5666.100098	5689.399902	5689.399902	995838800	0.823342481
2016/2/9	5689.399902	5739.299805	5596.299805	5632.200195	5632.200195	1146904600	0.528366708
2016/2/10	5632.200195	5712.799805	5616.899902	5672.299805	5672.299805	994634100	0.55969113
2016/2/11	5672.299805	5672.299805	5499.5	5537	5537	1068310100	0.960037139
2016/2/12	5537	5707.600098	5537	5707.600098	5707.600098	1083597100	0.572902751
2016/2/15	5707.600098	5844.5	5707.600098	5824.299805	5824.299805	724655800	0.898175115
2016/2/16	5824.299805	5880.700195	5812.5	5862.200195	5862.200195	771095900	0.03440883
2016/2/17	5862.200195	6030.299805	5862.200195	6030.299805	6030.299805	948753000	0.369842565
2016/2/18	6030.299805	6036.5	5948.299805	5972	5972	809867000	0.251798802
2016/2/19	5972	6001.200195	5916.299805	5950.200195	5950.200195	692901300	0.156709801
2016/2/22	5950.200195	6065.799805	5950.200195	6037.700195	6037.700195	822107000	0.026237249
2016/2/23	6037.700195	6037.700195	5954.200195	5962.299805	5962.299805	747386200	0.797028414
2016/2/24	5962.299805	5966.700195	5845.600098	5867.200195	5867.200195	834682500	0.976157601
2016/2/25	5867.200195	6029	5867.200195	6012.799805	6012.799805	999956900	0.842268516
2016/2/26	6012.799805	6115.399902	6012.799805	6096	6096	858937600	0.875902326
2016/2/29	6096	6105	6033.200195	6097.100098	6097.100098	941705500	0.715877072
2016/3/1	6097.100098	6153.799805	6070.5	6152.899902	6152.899902	933626200	0.629305243
2016/3/2	6152.899902	6194	6097.799805	6147.100098	6147.100098	904552300	0.944099168
2016/3/3	6147.100098	6173.700195	6108.399902	6130.5	6130.5	902840400	0.623935139
2016/3/4	6130.5	6204.100098	6130.5	6199.399902	6199.399902	866051300	0.480135533
2016/3/7	6199.399902	6216.100098	6125.600098	6182.399902	6182.399902	817955900	0.570368497
2016/3/8	6182.399902	6182.5	6101.899902	6125.399902	6125.399902	913517000	0.29103092
2016/3/9	6125.399902	6174.799805	6118.200195	6146.299805	6146.299805	758331300	0.650366746
2016/3/10	6146.299805	6203.399902	6036.700195	6036.700195	6036.700195	1056246900	0.513767186
2016/3/11	6036.700195	6150.899902	6036.700195	6139.799805	6139.799805	721703700	0.898673455
2016/3/14	6139.799805	6197.799805	6139.799805	6174.600098	6174.600098	688585100	0.138986583
2016/3/15	6174.600098	6174.600098	6114.799805	6140	6140	700313300	0.820231742
2016/3/16	6140	6186.200195	6134.299805	6175.5	6175.5	700761300	0.923603611
2016/3/17	6175.5	6220	6125.700195	6201.100098	6201.100098	832614900	0.761831646
2016/3/18	6201.100098	6237	6186.200195	6189.600098	6189.600098	1129194800	0.490059038
2016/3/21	6189.600098	6215.299805	6154.100098	6184.600098	6184.600098	532073700	0.930928247
2016/3/22	6184.600098	6193.5	6110.399902	6192.700195	6192.700195	738984400	0.314366542
2016/3/23	6192.700195	6216.799805	6171.100098	6199.100098	6199.100098	621495500	0.036352947
2016/3/24	6199.100098	6199.100098	6090	6106.5	6106.5	625282200	0.851826267
2016/3/29	6106.5	6156.700195	6070.799805	6105.899902	6105.899902	596325500	0.554331407
2016/3/30	6105.899902	6221.799805	6105.899902	6203.200195	6203.200195	803811000	0.864735217
2016/3/31	6203.200195	6203.399902	6149.799805	6174.899902	6174.899902	746399600	0.497826101
2016/4/1	6174.899902	6174.899902	6076.899902	6146.100098	6146.100098	747479000	0.70782002
2016/4/4	6146.100098	6202	6132.899902	6164.700195	6164.700195	546684700	0.397319679
2016/4/5	6164.700195	6164.700195	6061.899902	6091.200195	6091.200195	826023000	0.681804718
2016/4/6	6091.200195	6161.600098	6091.200195	6161.600098	6161.600098	738661300	0.433223714
2016/4/7	6161.600098	6204.100098	6119.399902	6136.899902	6136.899902	761729900	0.788794071
2016/4/8	6136.899902	6216.299805	6136.899902	6204.399902	6204.399902	622127800	0.114852196
2016/4/11	6204.399902	6229.700195	6165.5	6200.100098	6200.100098	552586500	0.947681815
2016/4/12	6200.100098	6248.299805	6176.299805	6242.399902	6242.399902	690137700	0.595766128
2016/4/13	6242.399902	6362.899902	6242.399902	6362.899902	6362.899902	957136100	0.778160155
2016/4/14	6362.899902	6373.899902	6335.399902	6365.100098	6365.100098	853106400	0.633552668
2016/4/15	6365.100098	6372.5	6328.200195	6343.799805	6343.799805	780841700	0.762065791
2016/4/18	6343.799805	6354.899902	6261.700195	6353.5	6353.5	594992600	0.197954742
2016/4/19	6353.5	6418.299805	6353.5	6405.399902	6405.399902	808478400	0.623990206
2016/4/20	6405.399902	6421.899902	6367.399902	6410.299805	6410.299805	814753100	0.83733038
2016/4/21	6410.299805	6427.299805	6352.899902	6381.399902	6381.399902	831612200	0.4596053
2016/4/22	6381.399902	6381.600098	6289.299805	6310.399902	6310.399902	675930800	0.938278947
2016/4/25	6310.399902	6324.600098	6249.299805	6260.899902	6260.899902	688678400	0.824427154
2016/4/26	6260.899902	6297.899902	6260.899902	6284.5	6284.5	776825800	0.460357614
2016/4/27	6284.5	6319.899902	6255.200195	6319.899902	6319.899902	822361600	0.380236938
2016/4/28	6319.899902	6322.399902	6224.5	6322.399902	6322.399902	861757000	0.305988971
2016/4/29	6322.399902	6322.399902	6241.899902	6241.899902	6241.899902	865553800	0.274964745
2016/5/3	6241.899902	6270	6159.899902	6185.600098	6185.600098	869478400	0.642002485
2016/5/4	6185.600098	6185.600098	6100.799805	6112	6112	775563200	0.930749584
2016/5/5	6112	6152.600098	6102.299805	6117.299805	6117.299805	713231200	0.42880546
2016/5/6	6117.299805	6129.899902	6054.700195	6125.700195	6125.700195	698735000	0.883034535
2016/5/9	6125.700195	6177.600098	6108.399902	6114.799805	6114.799805	669494900	0.220286327
2016/5/10	6114.799805	6180.200195	6114.799805	6156.700195	6156.700195	652991800	0.063007164
2016/5/11	6156.700195	6172.700195	6131.200195	6162.5	6162.5	573062300	0.493979057
2016/5/12	6162.5	6193.200195	6094.100098	6104.200195	6104.200195	698762400	0.900060079
2016/5/13	6104.200195	6138.5	6060.100098	6138.5	6138.5	646363000	0.865754746
2016/5/16	6138.5	6157.200195	6092.200195	6151.399902	6151.399902	445329500	0.051337467
2016/5/17	6151.399902	6215.899902	6147.200195	6167.799805	6167.799805	758810700	0.908382079
2016/5/18	6167.799805	6169.299805	6116	6165.799805	6165.799805	887529400	0.925105278
2016/5/19	6165.799805	6165.799805	6050.200195	6053.399902	6053.399902	936494700	0.067560245
2016/5/20	6053.399902	6156.5	6053.399902	6156.299805	6156.299805	780582600	0.902458006
2016/5/23	6156.299805	6173.100098	6122.600098	6136.399902	6136.399902	653011400	0.095729742
2016/5/24	6136.399902	6231.899902	6109.600098	6219.299805	6219.299805	833810600	0.780009658
2016/5/25	6219.299805	6270.299805	6219.299805	6262.899902	6262.899902	870436700	0.928669173
2016/5/26	6262.899902	6281.700195	6243.5	6265.700195	6265.700195	665573200	0.575640325
2016/5/27	6265.700195	6275.899902	6250.299805	6270.799805	6270.799805	559788200	0.304595457
2016/5/31	6270.799805	6290.100098	6230.100098	6230.799805	6230.799805	1329032900	0.133032037
2016/6/1	6230.799805	6233.200195	6151.899902	6191.899902	6191.899902	887239300	0.819672819
2016/6/2	6191.899902	6220.299805	6173.100098	6185.600098	6185.600098	892214700	0.291628391
2016/6/3	6185.600098	6251.700195	6168.200195	6209.600098	6209.600098	640902800	0.844925692
2016/6/6	6209.600098	6301.600098	6209.600098	6273.399902	6273.399902	732583800	0.304182756
2016/6/7	6273.399902	6322.600098	6273.399902	6284.5	6284.5	690004500	0.495665631
2016/6/8	6284.5	6304.5	6263.799805	6301.5	6301.5	643216300	0.100028571
2016/6/9	6301.5	6301.700195	6229.100098	6231.899902	6231.899902	668485600	0.143951848
2016/6/10	6231.899902	6231.899902	6097.200195	6115.799805	6115.799805	725887400	0.645910828
2016/6/13	6115.799805	6115.799805	6045	6045	6045	827452100	0.047566048
2016/6/14	6045	6045	5921.700195	5923.5	5923.5	954027400	0.205635707
2016/6/15	5923.5	6007.5	5923.399902	5966.799805	5966.799805	856010000	0.32842228
2016/6/16	5966.799805	5966.799805	5900	5950.5	5950.5	791476800	0.002660122
2016/6/17	5950.5	6046.100098	5950.5	6021.100098	6021.100098	1274460400	0.459460555
2016/6/20	6021.100098	6236.5	6021.100098	6204	6204	979119000	0.426452056
2016/6/21	6204	6250.200195	6156.200195	6226.600098	6226.600098	816749300	0.487230966
2016/6/22	6226.600098	6315.600098	6222	6261.200195	6261.200195	858110900	0.52576743
2016/6/23	6261.200195	6380.600098	6261.200195	6338.100098	6338.100098	887921000	0.475522554
2016/6/24	6338.100098	6338.600098	5788.700195	6138.700195	6138.700195	3761301300	0.199657957
2016/6/27	6138.700195	6138.700195	5958.700195	5982.200195	5982.200195	2430429000	0.664428997
2016/6/28	5982.200195	6170.299805	5982.200195	6140.399902	6140.399902	1545515100	0.17723391
2016/6/29	6140.399902	6360.100098	6140.399902	6360.100098	6360.100098	1458617500	0.564357878
2016/6/30	6360.100098	6504.299805	6310	6504.299805	6504.299805	1515147700	0.918272192
2016/7/1	6504.299805	6587.399902	6498.600098	6577.799805	6577.799805	1066211600	0.062435541
2016/7/4	6577.799805	6612.100098	6514.799805	6522.299805	6522.299805	748239600	0.871026018
2016/7/5	6522.299805	6561.600098	6472.299805	6545.399902	6545.399902	1142087300	0.239490264
2016/7/6	6545.399902	6580.299805	6432.5	6463.600098	6463.600098	1566032200	0.587221144
2016/7/7	6463.600098	6579.299805	6463.600098	6533.799805	6533.799805	1017465800	0.154476866
2016/7/8	6533.799805	6605.799805	6515.200195	6590.600098	6590.600098	909700100	0.174227401
2016/7/11	6590.600098	6695.100098	6590.600098	6682.899902	6682.899902	939285500	0.072378862
2016/7/12	6682.899902	6703.100098	6663.700195	6680.700195	6680.700195	1130427300	0.172556112
2016/7/13	6680.700195	6717.200195	6654.600098	6670.399902	6670.399902	1028320400	0.914438236
2016/7/14	6670.399902	6743.399902	6648.399902	6654.5	6654.5	896411400	0.037258201
2016/7/15	6654.5	6669.200195	6616.5	6669.200195	6669.200195	814067900	0.927272359
2016/7/18	6669.200195	6715.600098	6653.700195	6695.399902	6695.399902	851731500	0.618495474
2016/7/19	6695.399902	6711.700195	6660.899902	6697.399902	6697.399902	615693000	0.93105969
2016/7/20	6697.399902	6736.600098	6694.399902	6729	6729	744699200	0.903809821
2016/7/21	6729	6732.100098	6694.5	6699.899902	6699.899902	785375100	0.083284964
2016/7/22	6699.899902	6735.899902	6663.700195	6730.5	6730.5	694731500	0.265578244
2016/7/25	6730.5	6756.100098	6691	6710.100098	6710.100098	661596700	0.750522819
2016/7/26	6710.100098	6744.799805	6708.600098	6724	6724	715629500	0.231959005
2016/7/27	6724	6780.100098	6723.700195	6750.399902	6750.399902	762916700	0.614712035
2016/7/28	6750.399902	6762.700195	6718.899902	6721.100098	6721.100098	1204906600	0.18127286
2016/7/29	6721.100098	6740.5	6691.100098	6724.399902	6724.399902	896711900	0.907047609
2016/8/1	6724.399902	6769.399902	6678.5	6694	6694	705878400	0.309230409
2016/8/2	6694	6694.100098	6630.799805	6645.399902	6645.399902	797367100	0.412504891
2016/8/3	6645.399902	6673.600098	6621.399902	6634.399902	6634.399902	773167000	0.249248422
2016/8/4	6634.399902	6749.700195	6615.799805	6740.200195	6740.200195	975076700	0.636611526
2016/8/5	6740.200195	6802.399902	6738.600098	6793.5	6793.5	854685300	0.421889058
2016/8/8	6793.5	6829.5	6781.5	6809.100098	6809.100098	731849100	0.301758683
2016/8/9	6809.100098	6863.100098	6807.799805	6851.299805	6851.299805	843228100	0.189667041
2016/8/10	6851.299805	6866.399902	6820	6866.399902	6866.399902	714543400	0.565544905
2016/8/11	6866.399902	6914.700195	6812.700195	6914.700195	6914.700195	735360000	0.247641284
2016/8/12	6914.700195	6931	6896	6916	6916	666188200	0.138948386
2016/8/15	6916	6955.299805	6907.200195	6941.200195	6941.200195	534981000	0.436864912
2016/8/16	6941.200195	6941.200195	6893.899902	6893.899902	6893.899902	624313400	0.794615739
2016/8/17	6893.899902	6920.799805	6849.899902	6859.200195	6859.200195	694905300	0.836017196
2016/8/18	6859.200195	6893.399902	6850.600098	6869	6869	562282600	0.369402365
2016/8/19	6869	6871.5	6840.899902	6859	6859	682389000	0.792420165
2016/8/22	6859	6884.600098	6812.100098	6828.5	6828.5	598174100	0.335216411
2016/8/23	6828.5	6885.399902	6828.5	6868.5	6868.5	714675900	0.455759293
2016/8/24	6868.5	6868.5	6825.200195	6835.799805	6835.799805	725713700	0.705048817
2016/8/25	6835.799805	6836.200195	6779.200195	6816.899902	6816.899902	637936600	0.032076098
2016/8/26	6816.899902	6857.299805	6798.799805	6838.100098	6838.100098	516535900	0.998457714
2016/8/30	6838.100098	6851.799805	6808.100098	6820.799805	6820.799805	721583800	0.058444486
2016/8/31	6820.799805	6832.899902	6779.5	6781.5	6781.5	914533800	0.265655688
2016/9/1	6781.5	6826.200195	6723.200195	6746	6746	962003800	0.274404904
2016/9/2	6746	6928.299805	6746	6894.600098	6894.600098	1148353400	0.161353305
2016/9/5	6894.600098	6910.700195	6867.100098	6879.399902	6879.399902	556659100	0.327094906
2016/9/6	6879.399902	6887.899902	6819	6826.100098	6826.100098	666479900	0.351867668
2016/9/7	6826.100098	6856.100098	6814.899902	6846.600098	6846.600098	910691300	0.125275806
2016/9/8	6846.600098	6889.600098	6819.799805	6858.700195	6858.700195	784127900	0.798961122
2016/9/9	6858.700195	6862.399902	6762.299805	6777	6777	768674900	0.538655574
2016/9/12	6777	6777	6654.5	6700.899902	6700.899902	861327100	0.599470612
2016/9/13	6700.899902	6724.700195	6665.600098	6665.600098	6665.600098	839927300	0.553374131
2016/9/14	6665.600098	6720.299805	6665.600098	6673.299805	6673.299805	676448700	0.449643273
2016/9/15	6673.299805	6736.799805	6654.799805	6730.299805	6730.299805	747305800	0.029613198
2016/9/16	6730.299805	6746.299805	6692.700195	6710.299805	6710.299805	1346126200	0.85651801
2016/9/19	6710.299805	6814	6710.299805	6813.600098	6813.600098	685155700	0.662870552
2016/9/20	6813.600098	6869.100098	6798	6830.799805	6830.799805	695070600	0.372004175
2016/9/21	6830.799805	6879.799805	6830.5	6834.799805	6834.799805	700988900	0.914088504
2016/9/22	6834.799805	6937.299805	6834.799805	6911.399902	6911.399902	733328200	0.250658155
2016/9/23	6911.399902	6920.200195	6882.600098	6909.399902	6909.399902	738083700	0.657721723
2016/9/26	6909.399902	6909.600098	6806.5	6818	6818	772058900	0.391864131
2016/9/27	6818	6865.5	6768.899902	6807.700195	6807.700195	822515600	0.33234042
2016/9/28	6807.700195	6878.200195	6807.700195	6849.399902	6849.399902	735753900	0.927549025
2016/9/29	6849.399902	6941.100098	6849.399902	6919.399902	6919.399902	833301000	0.671887535
2016/9/30	6919.399902	6919.399902	6809.5	6899.299805	6899.299805	1148617200	0.623192172
2016/10/3	6899.299805	6996.399902	6898.100098	6983.5	6983.5	723046300	0.594977741
2016/10/4	6983.5	7121.899902	6983.5	7074.299805	7074.299805	1411305400	0.720287286
2016/10/5	7074.299805	7076.700195	7024.100098	7033.299805	7033.299805	941050600	0.057943986
2016/10/6	7033.299805	7049.299805	7000	7000	7000	796980200	0.545819984
2016/10/7	7000	7079.299805	7000	7044.399902	7044.399902	1359993500	0.84081508
2016/10/10	7044.399902	7104.5	7024.100098	7097.5	7097.5	848672800	0.58108247
2016/10/11	7097.5	7129.799805	7061.399902	7070.899902	7070.899902	954215200	0.328053081
2016/10/12	7070.899902	7079.399902	7015.799805	7024	7024	910363500	0.304266182
2016/10/13	7024	7024	6930	6977.700195	6977.700195	1010365100	0.736767311
2016/10/14	6977.700195	7055.200195	6977.700195	7013.600098	7013.600098	846003100	0.305214596
2016/10/17	7013.600098	7013.600098	6937.399902	6947.600098	6947.600098	705888600	0.555367343
2016/10/18	6947.600098	7033	6946.399902	7000.100098	7000.100098	795838600	0.052504591
2016/10/19	7000.100098	7031.200195	6975.899902	7021.899902	7021.899902	798401200	0.149620306
2016/10/20	7021.899902	7047.600098	6998.799805	7026.899902	7026.899902	819201600	0.821787096
2016/10/21	7026.899902	7058.399902	7011.100098	7020.5	7020.5	735110600	0.844131475
2016/10/24	7020.5	7067.299805	6983.399902	6986.399902	6986.399902	657275100	0.940667107
2016/10/25	6986.399902	7067.200195	6985.899902	7017.600098	7017.600098	836098700	0.762856135
2016/10/26	7017.600098	7017.600098	6917.799805	6958.100098	6958.100098	911701300	0.896886923
2016/10/27	6958.100098	7003.899902	6924.100098	6986.600098	6986.600098	932928900	0.629798045
2016/10/28	6986.600098	7006.399902	6927.200195	6996.299805	6996.299805	927919200	0.879794947
2016/10/31	6996.299805	6996.299805	6945.299805	6954.200195	6954.200195	786510100	0.561015431
2016/11/1	6954.200195	6993.799805	6903.600098	6917.100098	6917.100098	757445500	0.571025824
2016/11/2	6917.100098	6917.100098	6845.399902	6845.399902	6845.399902	773904700	0.8387273
2016/11/3	6845.399902	6873.200195	6790.5	6790.5	6790.5	1051387600	0.833710674
2016/11/4	6790.5	6790.5	6676.600098	6693.299805	6693.299805	875842600	0.948087322
2016/11/7	6693.299805	6806.899902	6693.299805	6806.899902	6806.899902	862189600	0.928387498
2016/11/8	6806.899902	6849.299805	6795.100098	6843.100098	6843.100098	807294400	0.503166725
2016/11/9	6843.100098	6911.799805	6696.299805	6911.799805	6911.799805	1364332200	0.571666654
2016/11/10	6911.799805	6997.299805	6799.100098	6828	6828	1691621700	0.506916943
2016/11/11	6828	6849	6709.700195	6730.399902	6730.399902	1079211900	0.00650625
2016/11/14	6730.399902	6814.200195	6730.399902	6753.200195	6753.200195	1053182100	0.650322781
2016/11/15	6753.200195	6820.5	6753.200195	6792.700195	6792.700195	1123112200	0.754143175
2016/11/16	6792.700195	6810.5	6735.700195	6749.700195	6749.700195	850998000	0.738306743
2016/11/17	6749.700195	6798.799805	6745.100098	6794.700195	6794.700195	826252500	0.519197781
2016/11/18	6794.700195	6811.600098	6740.299805	6775.799805	6775.799805	866734900	0.507820605
2016/11/21	6775.799805	6820.899902	6754.200195	6778	6778	781736600	0.094792796
2016/11/22	6778	6851.399902	6778	6819.700195	6819.700195	896754300	0.037965801
2016/11/23	6819.700195	6880.700195	6779.5	6817.700195	6817.700195	773975400	0.967933339
2016/11/24	6817.700195	6831.200195	6790.700195	6829.200195	6829.200195	491417000	0.58027782
2016/11/25	6829.200195	6852.100098	6818.100098	6840.799805	6840.799805	477578100	0.878477275
2016/11/28	6840.799805	6841	6769.799805	6799.5	6799.5	688383900	0.002140815
2016/11/29	6799.5	6800.899902	6729.399902	6772	6772	772231500	0.566416286
2016/11/30	6772	6845.700195	6765.200195	6783.799805	6783.799805	1331987200	0.894220285
2016/12/1	6783.799805	6789.299805	6688.399902	6752.899902	6752.899902	938011500	0.279251813
2016/12/2	6752.899902	6752.899902	6678.700195	6730.700195	6730.700195	687199300	0.161063313
2016/12/5	6730.700195	6799.5	6697.700195	6746.799805	6746.799805	790521700	0.566934379
2016/12/6	6746.799805	6785.299805	6723.100098	6779.799805	6779.799805	845397500	0.293390763
2016/12/7	6779.799805	6902.200195	6779.799805	6902.200195	6902.200195	1161379200	0.892690983
2016/12/8	6902.200195	6937.5	6892.200195	6931.600098	6931.600098	1019417900	0.232889148
2016/12/9	6931.600098	6962.299805	6929.5	6954.200195	6954.200195	803052200	0.577385266
2016/12/12	6954.200195	6976.799805	6875.399902	6890.399902	6890.399902	917840600	0.685869422
2016/12/13	6890.399902	6978	6877.5	6968.600098	6968.600098	905452400	0.981111535
2016/12/14	6968.600098	6970.5	6942	6949.200195	6949.200195	971286400	0.452207829
2016/12/15	6949.200195	7010.5	6925.899902	6999	6999	1064458500	0.451572833
2016/12/16	6999	7038.399902	6990.399902	7011.600098	7011.600098	1113082800	0.092098728
2016/12/19	7011.600098	7025.700195	6986.399902	7017.200195	7017.200195	626061400	0.675589238
2016/12/20	7017.200195	7045.200195	6992.600098	7044	7044	721985200	0.769649537
2016/12/21	7044	7057	7025.700195	7041.399902	7041.399902	600551300	0.726422497
2016/12/22	7041.399902	7063.700195	7020.100098	7063.700195	7063.700195	468663000	0.837020164
2016/12/23	7063.700195	7071.100098	7054.600098	7068.200195	7068.200195	186159300	0.276793788
2016/12/28	7068.200195	7109.399902	7060.899902	7106.100098	7106.100098	470755300	0.369895088
2016/12/29	7106.100098	7120.299805	7074.5	7120.299805	7120.299805	383620400	0.18777766
2016/12/30	7120.299805	7142.799805	7087.5	7142.799805	7142.799805	316700000	0.460986438
2017/1/3	7142.799805	7205.5	7142.799805	7177.899902	7177.899902	795658400	0.274211071
2017/1/4	7177.899902	7189.700195	7168.799805	7189.700195	7189.700195	742050400	0.185875813
2017/1/5	7189.700195	7212	7172.799805	7195.299805	7195.299805	768721000	0.478210133
2017/1/6	7195.299805	7210.100098	7180.600098	7210.100098	7210.100098	694323700	0.680474277
2017/1/9	7210.100098	7243.799805	7207.399902	7237.799805	7237.799805	705536400	0.243979844
2017/1/10	7237.799805	7284.799805	7237.299805	7275.5	7275.5	933682800	0.014754154
2017/1/11	7275.5	7328.5	7257.200195	7290.5	7290.5	878535700	0.752072273
2017/1/12	7290.5	7302.299805	7263.399902	7292.399902	7292.399902	831909900	0.487652166
2017/1/13	7292.399902	7338.5	7292.399902	7337.799805	7337.799805	811899400	0.176502812
2017/1/16	7337.799805	7354.100098	7320.5	7327.100098	7327.100098	633737000	0.960330235
2017/1/17	7327.100098	7329.299805	7220.399902	7220.399902	7220.399902	879279000	0.00902056
2017/1/18	7220.399902	7260.5	7218.399902	7247.600098	7247.600098	795536000	0.300377605
2017/1/19	7247.600098	7249.600098	7191.700195	7208.399902	7208.399902	748413500	0.191962721
2017/1/20	7208.399902	7221	7193.700195	7198.399902	7198.399902	819057000	0.511277811
2017/1/23	7198.399902	7198.399902	7131.5	7151.200195	7151.200195	714162600	0.262544906
2017/1/24	7151.200195	7190.200195	7144.399902	7150.299805	7150.299805	1071108500	0.395582753
2017/1/25	7150.299805	7205.700195	7150.299805	7164.399902	7164.399902	989914700	0.161917033
2017/1/26	7164.399902	7184.799805	7151.299805	7161.5	7161.5	905662800	0.560347785
2017/1/27	7161.5	7184.700195	7150.799805	7184.5	7184.5	876491800	0.769546435
2017/1/30	7184.5	7184.700195	7105.700195	7118.5	7118.5	890006700	0.359733451
2017/1/31	7118.5	7162.5	7099.200195	7099.200195	7099.200195	959011000	0.821273626
2017/2/1	7099.200195	7170.200195	7099.200195	7107.700195	7107.700195	785299200	0.282235526
2017/2/2	7107.700195	7163.899902	7093.600098	7140.799805	7140.799805	880030800	0.952175554
2017/2/3	7140.799805	7202.399902	7133.600098	7188.299805	7188.299805	786535500	0.605259927
2017/2/6	7188.299805	7208.700195	7165.200195	7172.200195	7172.200195	614802900	0.114626174
2017/2/7	7172.200195	7227.200195	7159.600098	7186.200195	7186.200195	770251300	0.44716334
2017/2/8	7186.200195	7195.899902	7147.200195	7188.799805	7188.799805	935233800	0.180024867
2017/2/9	7188.799805	7238.700195	7183.100098	7229.5	7229.5	781741400	0.570819699
2017/2/10	7229.5	7274.799805	7229.5	7258.799805	7258.799805	875649700	0.514682943
2017/2/13	7258.799805	7298.5	7257.700195	7278.899902	7278.899902	645414300	0.545852212
2017/2/14	7278.899902	7292.700195	7251.799805	7268.600098	7268.600098	756312200	0.190631695
2017/2/15	7268.600098	7313.399902	7268.600098	7302.399902	7302.399902	716447200	0.784562932
2017/2/16	7302.399902	7302.399902	7260.700195	7277.899902	7277.899902	684054500	0.873920208
2017/2/17	7277.899902	7307.100098	7253.200195	7300	7300	801785200	0.832454144
2017/2/20	7300	7329.600098	7283.299805	7299.899902	7299.899902	635938500	0.29388862
2017/2/21	7299.899902	7319	7267.5	7274.799805	7274.799805	896954200	0.802547239
2017/2/22	7274.799805	7314.299805	7274.700195	7302.299805	7302.299805	1146291800	0.181921666
2017/2/23	7302.299805	7310.100098	7262.899902	7271.399902	7271.399902	1065322800	0.146817441
2017/2/24	7271.399902	7271.899902	7192.5	7243.700195	7243.700195	855350300	0.141727197
2017/2/27	7243.700195	7285.200195	7239.700195	7253	7253	831112100	0.468334969
2017/2/28	7253	7284.200195	7246.600098	7263.399902	7263.399902	981918400	0.227499975
2017/3/1	7263.399902	7383.100098	7263.399902	7382.899902	7382.899902	1035866400	0.660744638
2017/3/2	7382.899902	7394.600098	7372.700195	7382.399902	7382.399902	927106800	0.512359035
2017/3/3	7382.399902	7382.399902	7353.600098	7374.299805	7374.299805	850603100	0.62505438
2017/3/6	7374.299805	7374.299805	7338.899902	7350.100098	7350.100098	738066600	0.465155844
2017/3/7	7350.100098	7363.700195	7335.299805	7339	7339	844760300	0.243911985
2017/3/8	7339	7354.5	7315.899902	7334.600098	7334.600098	866234700	0.075186938
2017/3/9	7334.600098	7336.299805	7263.600098	7315	7315	1045803400	0.255121964
2017/3/10	7315	7373	7315	7343.100098	7343.100098	919722100	0.985025399
2017/3/13	7343.100098	7377.399902	7342	7367.100098	7367.100098	687295500	0.10379394
2017/3/14	7367.100098	7386.200195	7339.299805	7357.899902	7357.899902	842511400	0.847385028
2017/3/15	7357.899902	7383.299805	7357.600098	7368.600098	7368.600098	833084500	0.76660817
2017/3/16	7368.600098	7444.600098	7368.600098	7416	7416	1082219200	0.177641979
2017/3/17	7416	7447	7402.600098	7425	7425	1516668800	0.530441111
2017/3/20	7425	7433.700195	7400	7429.799805	7429.799805	611042100	0.143579761
2017/3/21	7429.799805	7440.899902	7360.700195	7378.299805	7378.299805	846963600	0.157704915
2017/3/22	7378.299805	7378.399902	7301.799805	7324.700195	7324.700195	904591800	0.880751775
2017/3/23	7324.700195	7346.399902	7307.700195	7340.700195	7340.700195	786539600	0.640419751
2017/3/24	7340.700195	7351.600098	7322.899902	7336.799805	7336.799805	633190500	0.874287245
2017/3/27	7336.799805	7336.799805	7255.799805	7293.5	7293.5	779235000	0.986103561
2017/3/28	7293.5	7349.600098	7285.799805	7343.399902	7343.399902	791143500	0.586950772
2017/3/29	7343.399902	7373.700195	7313.899902	7373.700195	7373.700195	779343400	0.134074804
2017/3/30	7373.700195	7384.799805	7340.299805	7369.5	7369.5	760967600	0.809549099
2017/3/31	7369.5	7369.600098	7322.899902	7322.899902	7322.899902	957012600	0.828150134
2017/4/3	7322.899902	7350.299805	7280.799805	7282.700195	7282.700195	746218600	0.138929654
2017/4/4	7282.700195	7324.600098	7282.700195	7321.799805	7321.799805	786153000	0.92455736
2017/4/5	7321.799805	7362.600098	7321.799805	7331.700195	7331.700195	749886800	0.089350921
2017/4/6	7331.700195	7331.700195	7258.100098	7303.200195	7303.200195	887193100	0.015858204
2017/4/7	7303.200195	7349.399902	7284.700195	7349.399902	7349.399902	780587700	0.921332801
2017/4/10	7349.399902	7359.299805	7337	7348.899902	7348.899902	668786200	0.44068506
2017/4/11	7348.899902	7406.399902	7332.600098	7365.5	7365.5	796050600	0.330188231
2017/4/12	7365.5	7402.399902	7348.799805	7349	7349	888411200	0.088125675
2017/4/13	7349	7349	7298.899902	7327.600098	7327.600098	715928200	0.747109197
2017/4/18	7327.600098	7327.600098	7147.5	7147.5	7147.5	1039110900	0.392465128
2017/4/19	7147.5	7151.200195	7114.399902	7114.399902	7114.399902	1018754400	0.199406776
2017/4/20	7114.399902	7127.600098	7096.799805	7118.5	7118.5	830708700	0.428649181
2017/4/21	7118.5	7134.5	7104.200195	7114.600098	7114.600098	896918700	0.310194702
2017/4/24	7114.600098	7273.899902	7114.600098	7264.700195	7264.700195	1027266000	0.482217987
2017/4/25	7264.700195	7290.799805	7258.700195	7275.600098	7275.600098	835369300	0.509772512
2017/4/26	7275.600098	7302.600098	7262.299805	7288.700195	7288.700195	860455200	0.594759437
2017/4/27	7288.700195	7289.399902	7224.399902	7237.200195	7237.200195	1094741200	0.828982403
2017/4/28	7237.200195	7243.299805	7197.299805	7203.899902	7203.899902	1148718800	0.88423246
2017/5/2	7203.899902	7254.299805	7203.899902	7250.100098	7250.100098	910924000	0.877639408
2017/5/3	7250.100098	7250.100098	7218.600098	7234.5	7234.5	766336200	0.321842799
2017/5/4	7234.5	7280.700195	7226.100098	7248.100098	7248.100098	918713600	0.66197534
2017/5/5	7248.100098	7297.399902	7222.799805	7297.399902	7297.399902	881277700	0.304854069
2017/5/8	7297.399902	7322.299805	7285.799805	7300.899902	7300.899902	716672700	0.87207752
2017/5/9	7300.899902	7359.600098	7300.899902	7342.200195	7342.200195	707206200	0.137434025
2017/5/10	7342.200195	7398.600098	7331.299805	7385.200195	7385.200195	822815300	0.420491574
2017/5/11	7385.200195	7396.200195	7369.200195	7386.600098	7386.600098	956757900	0.011781208
2017/5/12	7386.600098	7435.399902	7381.700195	7435.399902	7435.399902	852716600	0.363377281
2017/5/15	7435.399902	7460.200195	7434.200195	7454.399902	7454.399902	831966500	0.336946183
2017/5/16	7454.399902	7533.700195	7452.399902	7522	7522	1010009800	0.367907189
2017/5/17	7522	7533	7478.899902	7503.5	7503.5	989995900	0.858906192
2017/5/18	7503.5	7503.700195	7389.299805	7436.399902	7436.399902	981827100	0.926253987
2017/5/19	7436.399902	7480.299805	7436.399902	7470.700195	7470.700195	820231400	0.438338313
2017/5/22	7470.700195	7518.100098	7470.700195	7496.299805	7496.299805	672758000	0.048524797
2017/5/23	7496.299805	7521.899902	7485.299805	7485.299805	7485.299805	678940100	0.410339393
2017/5/24	7485.299805	7519.600098	7475.100098	7514.899902	7514.899902	823078300	0.6176637
2017/5/25	7514.899902	7529.700195	7497.100098	7517.700195	7517.700195	620554600	0.241068032
2017/5/26	7517.700195	7554.200195	7514.399902	7547.600098	7547.600098	773534000	0.778901271
2017/5/30	7547.600098	7547.700195	7497.100098	7526.5	7526.5	737736400	0.76543155
2017/5/31	7526.5	7586.5	7519.700195	7520	7520	1864745500	0.101244535
2017/6/1	7520	7558.600098	7518.299805	7543.799805	7543.799805	859764100	0.508866211
2017/6/2	7543.799805	7599	7540	7547.600098	7547.600098	799553200	0.423944121
2017/6/5	7547.600098	7562	7519.100098	7525.799805	7525.799805	606693000	0.899936269
2017/6/6	7525.799805	7527.600098	7502.799805	7525	7525	842102100	0.055541307
2017/6/7	7525	7555.600098	7476.299805	7478.600098	7478.600098	874514700	0.348160485
2017/6/8	7478.600098	7489.700195	7450	7450	7450	867765500	0.661195448
2017/6/9	7450	7545.100098	7449.700195	7527.299805	7527.299805	1079740000	0.250067163
2017/6/12	7527.299805	7540.5	7483.600098	7511.899902	7511.899902	691742100	0.303059336
2017/6/13	7511.899902	7540.100098	7491.899902	7500.399902	7500.399902	759155200	0.604947717
2017/6/14	7500.399902	7545.100098	7474.399902	7474.399902	7474.399902	943048700	0.51822543
2017/6/15	7474.399902	7474.5	7377.899902	7419.399902	7419.399902	985057200	0.041931942
2017/6/16	7419.399902	7479	7419.399902	7463.5	7463.5	1889237700	0.657780273
2017/6/19	7463.5	7537.799805	7463.5	7523.799805	7523.799805	551165300	0.646706142
2017/6/20	7523.799805	7561.100098	7472.700195	7472.700195	7472.700195	1005340300	0.383978906
2017/6/21	7472.700195	7477.200195	7417.5	7447.799805	7447.799805	843652400	0.11254216
2017/6/22	7447.799805	7448.5	7398.799805	7439.299805	7439.299805	789287000	0.013028385
2017/6/23	7439.299805	7441.799805	7396.799805	7424.100098	7424.100098	608960600	0.018502009
2017/6/26	7424.100098	7481	7424.100098	7446.799805	7446.799805	702710000	0.847483235
2017/6/27	7446.799805	7451.700195	7411.399902	7434.399902	7434.399902	704817400	0.945552016
2017/6/28	7434.399902	7445.299805	7381.399902	7387.799805	7387.799805	833666400	0.439878394
2017/6/29	7387.799805	7452	7341.799805	7350.299805	7350.299805	930392000	0.027075851
2017/6/30	7350.299805	7377.399902	7302.700195	7312.700195	7312.700195	978353300	0.790219112
2017/7/3	7312.700195	7386.100098	7312.299805	7377.100098	7377.100098	704804300	0.426487648
2017/7/4	7377.100098	7383.5	7336.799805	7357.200195	7357.200195	597565700	0.158782474
2017/7/5	7357.200195	7386.899902	7347.5	7367.600098	7367.600098	924489500	0.756661056
2017/7/6	7367.600098	7373.899902	7303.5	7337.299805	7337.299805	767506100	0.826845084
2017/7/7	7337.299805	7359.5	7314.700195	7350.899902	7350.899902	670643200	0.143887651
2017/7/10	7350.899902	7388	7344.299805	7370	7370	597132300	0.373195158
2017/7/11	7370	7386.899902	7304.799805	7329.799805	7329.799805	662989700	0.82659249
2017/7/12	7329.799805	7439.100098	7329.799805	7416.899902	7416.899902	796874200	0.081133303
2017/7/13	7416.899902	7428.200195	7403.799805	7413.399902	7413.399902	941748000	0.539356905
2017/7/14	7413.399902	7419.799805	7363.799805	7378.399902	7378.399902	827118400	0.641434483
2017/7/17	7378.399902	7426.399902	7378.299805	7404.100098	7404.100098	595711600	0.348533052
2017/7/18	7404.100098	7418.5	7357.799805	7390.200195	7390.200195	615471900	0.069251888
2017/7/19	7390.200195	7442.799805	7379.299805	7430.899902	7430.899902	640610900	0.601030146
2017/7/20	7430.899902	7502.700195	7430.899902	7487.899902	7487.899902	706242700	0.743647722
2017/7/21	7487.899902	7515.100098	7433.899902	7452.899902	7452.899902	701091300	0.481402247
2017/7/24	7452.899902	7453.200195	7357.5	7377.700195	7377.700195	1074177600	0.217381671
2017/7/25	7377.700195	7453.700195	7377.700195	7434.799805	7434.799805	774939600	0.764409767
2017/7/26	7434.799805	7487.100098	7434.700195	7452.299805	7452.299805	751804200	0.805225344
2017/7/27	7452.299805	7461.899902	7410.899902	7443	7443	982531200	0.063999775
2017/7/28	7443	7443	7339.399902	7368.399902	7368.399902	798028700	0.948279591
2017/7/31	7368.399902	7425.5	7367.899902	7372	7372	898503100	0.1624354
2017/8/1	7372	7440.100098	7372	7423.700195	7423.700195	718389600	0.72698386
2017/8/2	7423.700195	7434.700195	7388.899902	7411.399902	7411.399902	709413000	0.352401773
2017/8/3	7411.399902	7484.5	7384.200195	7474.799805	7474.799805	795756800	0.841525282
2017/8/4	7474.799805	7519.100098	7465.100098	7511.700195	7511.700195	753461700	0.894495886
2017/8/7	7511.700195	7533.700195	7511.700195	7531.899902	7531.899902	613223700	0.052029962
2017/8/8	7531.899902	7551.899902	7518.5	7542.700195	7542.700195	597542000	0.527655496
2017/8/9	7542.700195	7542.700195	7475.799805	7498.100098	7498.100098	779812300	0.041287913
2017/8/10	7498.100098	7498.100098	7376.700195	7389.899902	7389.899902	713176100	0.78182446
2017/8/11	7389.899902	7390	7296.5	7310	7310	744594900	0.728978136
2017/8/14	7310	7377.700195	7310	7353.899902	7353.899902	536696000	0.359250266
2017/8/15	7353.899902	7399.399902	7353.899902	7383.899902	7383.899902	495314400	0.031849538
2017/8/16	7383.899902	7445	7383.899902	7433	7433	568676900	0.454040219
2017/8/17	7433	7433.700195	7382.200195	7387.899902	7387.899902	576511200	0.036366693
2017/8/18	7387.899902	7387.899902	7302.5	7324	7324	719309100	0.739524377
2017/8/21	7324	7332	7296.799805	7318.899902	7318.899902	536324300	0.93917408
2017/8/22	7318.899902	7387.600098	7318.899902	7381.700195	7381.700195	656086900	0.07341003
2017/8/23	7381.700195	7394.5	7360.299805	7382.700195	7382.700195	593602900	0.701382735
2017/8/24	7382.700195	7437.899902	7382.200195	7407.100098	7407.100098	734674100	0.209965641
2017/8/25	7407.100098	7439.5	7401.5	7401.5	7401.5	498099600	0.090507338
2017/8/29	7401.5	7401.600098	7289.200195	7337.399902	7337.399902	734574500	0.96614865
2017/8/30	7337.399902	7381.299805	7337.399902	7365.299805	7365.299805	666133700	0.663561406
2017/8/31	7365.299805	7443.700195	7365	7430.600098	7430.600098	761338600	0.735835965
2017/9/1	7430.600098	7460.5	7430.100098	7438.5	7438.5	536515100	0.183568507
2017/9/4	7438.5	7438.5	7404.100098	7411.5	7411.5	389133300	0.657194891
2017/9/5	7411.5	7437.5	7369.600098	7372.899902	7372.899902	541337100	0.742747446
2017/9/6	7372.899902	7372.899902	7322.399902	7354.100098	7354.100098	676234700	0.795505926
2017/9/7	7354.100098	7412.700195	7348.399902	7397	7397	643758300	0.64530631
2017/9/8	7397	7397	7358.399902	7377.600098	7377.600098	600535800	0.040305737
2017/9/11	7377.600098	7434.100098	7377.600098	7413.600098	7413.600098	614926800	0.50129154
2017/9/12	7413.600098	7435.799805	7387	7400.700195	7400.700195	745693800	0.324829984
2017/9/13	7400.700195	7401.299805	7336.200195	7379.700195	7379.700195	844049500	0.717525554
2017/9/14	7379.700195	7390.700195	7287.700195	7295.399902	7295.399902	1221676900	0.109053057
2017/9/15	7295.399902	7295.399902	7196.600098	7215.5	7215.5	1416161300	0.970659531
2017/9/18	7215.5	7257.5	7215.5	7253.299805	7253.299805	712298700	0.03621221
2017/9/19	7253.299805	7285.700195	7243.600098	7275.299805	7275.299805	773526900	0.29501379
2017/9/20	7275.299805	7289.899902	7249.600098	7272	7272	770407100	0.463844013
2017/9/21	7272	7289.200195	7260.100098	7263.899902	7263.899902	786845200	0.302749743
2017/9/22	7263.899902	7320.299805	7242.200195	7310.600098	7310.600098	625557800	0.005797584
2017/9/25	7310.600098	7312.5	7272.5	7301.299805	7301.299805	584594700	0.696226223
2017/9/26	7301.299805	7311.799805	7273.299805	7285.700195	7285.700195	686442500	0.738446583
2017/9/27	7285.700195	7327.5	7285.700195	7313.5	7313.5	832249800	0.241574092
2017/9/28	7313.5	7323.299805	7289.799805	7322.799805	7322.799805	725911000	0.39505071
2017/9/29	7322.799805	7382.700195	7321.600098	7372.799805	7372.799805	728387400	0.298020289
2017/10/2	7372.799805	7438.799805	7372.700195	7438.799805	7438.799805	864401100	0.56363724
2017/10/3	7438.799805	7469.799805	7426.700195	7468.100098	7468.100098	697184200	0.150560192
2017/10/4	7468.100098	7476.299805	7456.600098	7467.600098	7467.600098	916914900	0.177520842
2017/10/5	7467.600098	7508	7464.399902	7508	7508	756132200	0.7141805
2017/10/6	7508	7527.700195	7508	7522.899902	7522.899902	673882500	0.653035052
2017/10/9	7522.899902	7523.700195	7493.700195	7507.899902	7507.899902	675841500	0.644175541
2017/10/10	7507.899902	7543.899902	7504.600098	7538.299805	7538.299805	797063500	0.975500955
2017/10/11	7538.299805	7550.200195	7519.600098	7533.799805	7533.799805	1212434400	0.709876062
2017/10/12	7533.799805	7565.100098	7526.299805	7556.200195	7556.200195	701114100	0.937324471
2017/10/13	7556.200195	7556.200195	7521.100098	7535.399902	7535.399902	666480800	0.344254643
2017/10/16	7535.399902	7557	7526.700195	7527	7527	715914400	0.138187294
2017/10/17	7527	7550.399902	7506.299805	7516.200195	7516.200195	1003303400	0.7775473
2017/10/18	7516.200195	7555.200195	7516.200195	7542.899902	7542.899902	626374800	0.537100685
2017/10/19	7542.899902	7542.899902	7485.399902	7523	7523	806162200	0.452038759
2017/10/20	7523	7560	7517.100098	7523.200195	7523.200195	732296700	0.628576491
2017/10/23	7523.200195	7542	7511.799805	7524.5	7524.5	548853900	0.059528101
2017/10/24	7524.5	7535.200195	7508.5	7526.5	7526.5	657035000	0.638981413
2017/10/25	7526.5	7528.5	7437.399902	7447.200195	7447.200195	894719200	0.412982175
2017/10/26	7447.200195	7488.299805	7440.100098	7486.5	7486.5	988569400	0.113589088
2017/10/27	7486.5	7520.799805	7485.200195	7505	7505	844552500	0.813211398
2017/10/30	7505	7507	7478.399902	7487.799805	7487.799805	727471900	0.084024386
2017/10/31	7487.799805	7516.899902	7484	7493.100098	7493.100098	708732700	0.631872881
2017/11/1	7493.100098	7532.399902	7488	7488	7488	1172721000	0.604183809
2017/11/2	7488	7562.299805	7478.899902	7555.299805	7555.299805	1002706700	0.719265163
2017/11/3	7555.299805	7581	7541.899902	7560.399902	7560.399902	652248400	0.27835811
2017/11/6	7560.399902	7572.899902	7544.200195	7562.299805	7562.299805	615052400	0.787449292
2017/11/7	7562.299805	7582.899902	7507.799805	7513.100098	7513.100098	731355900	0.340520029
2017/11/8	7513.100098	7534.5	7504.799805	7529.700195	7529.700195	784072500	0.725262025
2017/11/9	7529.700195	7532.200195	7476.899902	7484.100098	7484.100098	834887900	0.709196282
2017/11/10	7484.100098	7500.299805	7421.700195	7433	7433	673856600	0.451292164
2017/11/13	7433	7469.299805	7403	7415.200195	7415.200195	745139300	0.789229697
2017/11/14	7415.200195	7436.600098	7396.899902	7414.399902	7414.399902	1141147200	0.057446068
2017/11/15	7414.399902	7415.100098	7357.100098	7372.600098	7372.600098	891890700	0.917256758
2017/11/16	7372.600098	7393.299805	7368.100098	7386.899902	7386.899902	898881100	0.177899873
2017/11/17	7386.899902	7406.5	7356.200195	7380.700195	7380.700195	710733600	0.152887286
2017/11/20	7380.700195	7397.399902	7350.399902	7389.5	7389.5	716131100	0.034540601
2017/11/21	7389.5	7422.200195	7367.899902	7411.299805	7411.299805	730690300	0.644700517
2017/11/22	7411.299805	7460.899902	7410.399902	7419	7419	834065800	0.108441738
2017/11/23	7419	7422.700195	7373.299805	7417.200195	7417.200195	560163700	0.398922422
2017/11/24	7417.200195	7425.200195	7389.5	7409.600098	7409.600098	545037100	0.561441802
2017/11/27	7409.600098	7438.399902	7383.899902	7383.899902	7383.899902	636742900	0.788688602
2017/11/28	7383.899902	7469.600098	7374	7460.700195	7460.700195	917737600	0.441875567
2017/11/29	7460.700195	7460.700195	7386.700195	7393.600098	7393.600098	1085338600	0.940498241
2017/11/30	7393.600098	7416.299805	7326.700195	7326.700195	7326.700195	1338402400	0.765268476
2017/12/1	7326.700195	7355.399902	7288.700195	7300.5	7300.5	839825500	0.514306717
2017/12/4	7300.5	7369.700195	7300.5	7339	7339	745259400	0.435427909
2017/12/5	7339	7373.899902	7326.600098	7327.5	7327.5	881831300	0.518582642
2017/12/6	7327.5	7369.700195	7289.399902	7348	7348	672957500	0.122031034
2017/12/7	7348	7371.700195	7314.600098	7320.799805	7320.799805	803178700	0.940845499
2017/12/8	7320.799805	7412.200195	7314.200195	7394	7394	1004623500	0.631219137
2017/12/11	7394	7458.399902	7393.600098	7453.5	7453.5	906705100	0.007880164
2017/12/12	7453.5	7501.5	7448.299805	7500.399902	7500.399902	991599100	0.951091924
2017/12/13	7500.399902	7510.799805	7492.600098	7496.5	7496.5	998682800	0.665195016
2017/12/14	7496.5	7496.700195	7448.100098	7448.100098	7448.100098	948434600	0.634971361
2017/12/15	7448.100098	7490.600098	7433.799805	7490.600098	7490.600098	1182118000	0.247576876
2017/12/18	7490.600098	7544.299805	7490.600098	7537	7537	568259400	0.165048028
2017/12/19	7537	7563.5	7534.100098	7544.100098	7544.100098	675779500	0.568877257
2017/12/20	7544.100098	7550.600098	7511.5	7525.200195	7525.200195	659315600	0.158628221
2017/12/21	7525.200195	7609.700195	7517.899902	7604	7604	621347000	0.65153396
2017/12/22	7604	7614.399902	7585.5	7592.700195	7592.700195	243831300	0.579472066
2017/12/27	7592.700195	7632.700195	7586.399902	7620.700195	7620.700195	458380900	0.837682045
2017/12/28	7620.700195	7633.600098	7609.799805	7622.899902	7622.899902	311875400	0.461553119
2017/12/29	7622.899902	7697.600098	7620	7687.799805	7687.799805	289238900	0.076413591
2018/1/2	7687.799805	7691.299805	7624.100098	7648.100098	7648.100098	576251800	0.394085037
2018/1/3	7648.100098	7689.899902	7640.5	7671.100098	7671.100098	571662800	0.45622445
2018/1/4	7671.100098	7702.5	7671.100098	7695.899902	7695.899902	705864000	0.943440396
2018/1/5	7695.899902	7727.700195	7689.799805	7724.200195	7724.200195	636035700	0.954830156
2018/1/8	7724.200195	7733.399902	7691.799805	7696.5	7696.5	635135400	0.169146512
2018/1/9	7696.5	7733.100098	7696.5	7731	7731	709674500	0.189815708
2018/1/10	7731	7756.100098	7716.200195	7748.5	7748.5	861758600	0.220609161
2018/1/11	7748.5	7769	7734.600098	7762.899902	7762.899902	982791800	0.96509102
2018/1/12	7762.899902	7792.600098	7752.600098	7778.600098	7778.600098	1133867000	0.250717175
2018/1/15	7778.600098	7783.600098	7763.399902	7769.100098	7769.100098	551904700	0.606589997
2018/1/16	7769.100098	7791.799805	7740.600098	7755.899902	7755.899902	824367900	0.205326248
2018/1/17	7755.899902	7755.899902	7711.100098	7725.399902	7725.399902	822508200	0.936554743
2018/1/18	7725.399902	7739.5	7683.700195	7701	7701	765527900	0.933656947
2018/1/19	7701	7731.799805	7694.700195	7730.799805	7730.799805	795594100	0.516297471
2018/1/22	7730.799805	7739.399902	7703.700195	7715.399902	7715.399902	730171300	0.302369036
2018/1/23	7715.399902	7745.200195	7710	7731.799805	7731.799805	742420200	0.404710362
2018/1/24	7731.799805	7732	7643.399902	7643.399902	7643.399902	746643300	0.827993663
2018/1/25	7643.399902	7662.399902	7608.5	7615.799805	7615.799805	713251600	0.763113941
2018/1/26	7615.799805	7667.399902	7615.799805	7665.5	7665.5	713831300	0.443916791
2018/1/29	7665.5	7689.200195	7663.899902	7671.5	7671.5	612924000	0.13860052
2018/1/30	7671.5	7671.700195	7587.100098	7588	7588	798999000	0.873998085
2018/1/31	7588	7599	7521.799805	7533.600098	7533.600098	880751700	0.224542592
2018/2/1	7533.600098	7554.700195	7476.5	7490.399902	7490.399902	872509100	0.577237415
2018/2/2	7490.399902	7494.799805	7432.299805	7443.399902	7443.399902	871574000	0.260839353
2018/2/5	7443.399902	7443.399902	7334.799805	7335	7335	888994600	0.164574547
2018/2/6	7335	7335	7079.399902	7141.399902	7141.399902	1354591000	0.799473149
2018/2/7	7141.399902	7311.5	7141.399902	7279.399902	7279.399902	1027400300	0.919637605
2018/2/8	7279.399902	7279.399902	7161.299805	7170.700195	7170.700195	973611300	0.612344361
2018/2/9	7170.700195	7170.700195	7073	7092.399902	7092.399902	927291900	0.818473365
2018/2/12	7092.399902	7199.899902	7092.399902	7177.100098	7177.100098	718740600	0.786920283
2018/2/13	7177.100098	7203	7165.799805	7168	7168	718988800	0.827119028
2018/2/14	7168	7243.200195	7145.700195	7214	7214	940537000	0.845197129
2018/2/15	7214	7268	7206.700195	7234.799805	7234.799805	747830200	0.779361911
2018/2/16	7234.799805	7308	7234.799805	7294.700195	7294.700195	651756200	0.145302886
2018/2/19	7294.700195	7306.200195	7240	7247.700195	7247.700195	511199000	0.633187174
2018/2/20	7247.700195	7264.799805	7202.100098	7246.799805	7246.799805	679057900	0.057376678
2018/2/21	7246.799805	7291.799805	7220.600098	7281.600098	7281.600098	902872700	0.294713084
2018/2/22	7281.600098	7281.600098	7187.799805	7252.399902	7252.399902	926221400	0.011409884
2018/2/23	7252.399902	7262.100098	7220.799805	7244.399902	7244.399902	674864300	0.520331027
2018/2/26	7244.399902	7313	7244.299805	7289.600098	7289.600098	585774600	0.093853053
2018/2/27	7289.600098	7326	7272.899902	7282.5	7282.5	718147000	0.415263125
2018/2/28	7282.5	7293.399902	7231.899902	7231.899902	7231.899902	919954800	0.11090556
2018/3/1	7231.899902	7231.899902	7153.399902	7175.600098	7175.600098	859756500	0.960833518
2018/3/2	7175.600098	7175.600098	7063.399902	7069.899902	7069.899902	910442200	0.359559704
2018/3/5	7069.899902	7119.200195	7062.100098	7116	7116	941867700	0.888591703
2018/3/6	7116	7197.799805	7115.600098	7146.799805	7146.799805	786141900	0.952758131
2018/3/7	7146.799805	7180.700195	7109.600098	7157.799805	7157.799805	862383600	0.625411566
2018/3/8	7157.799805	7212.100098	7145.700195	7203.200195	7203.200195	712676800	0.383910644
2018/3/9	7203.200195	7225.299805	7189.700195	7224.5	7224.5	651119000	0.478315858
2018/3/12	7224.5	7254.899902	7198.200195	7214.799805	7214.799805	613077900	0.626554308
2018/3/13	7214.799805	7224.100098	7125.600098	7138.799805	7138.799805	766738500	0.930728911
2018/3/14	7138.799805	7176.5	7122.799805	7132.700195	7132.700195	752181500	0.156044291
2018/3/15	7132.700195	7162.600098	7127.100098	7139.799805	7139.799805	808062300	0.412625934
2018/3/16	7139.799805	7187.299805	7131.299805	7164.100098	7164.100098	1380663300	0.592457973
2018/3/19	7164.100098	7164.200195	7034.899902	7042.899902	7042.899902	728214400	0.522183294
2018/3/20	7042.899902	7081.5	7042.600098	7061.299805	7061.299805	742142200	0.237394436
2018/3/21	7061.299805	7065.700195	7016.799805	7039	7039	762202300	0.461463759
2018/3/22	7039	7039	6914.5	6952.600098	6952.600098	861231600	0.078661396
2018/3/23	6952.600098	6952.799805	6877	6921.899902	6921.899902	879273700	0.054192467
2018/3/26	6921.899902	6958.5	6866.899902	6888.700195	6888.700195	765318100	0.613323327
2018/3/27	6888.700195	7042.399902	6888.700195	7000.100098	7000.100098	690975500	0.776900669
2018/3/28	7000.100098	7044.700195	6923.299805	7044.700195	7044.700195	763193100	0.714594181
2018/3/29	7044.700195	7109.899902	7042.700195	7056.600098	7056.600098	876227900	0.012250307
2018/4/3	7056.600098	7065	6996.799805	7030.5	7030.5	790532700	0.909617487
2018/4/4	7030.5	7046.299805	6971.799805	7034	7034	794337900	0.474157119
2018/4/5	7034	7199.5	7034	7199.5	7199.5	794899100	0.241342687
2018/4/6	7199.5	7214	7163.100098	7183.600098	7183.600098	656250500	0.260893682
2018/4/9	7183.600098	7209.700195	7145.600098	7194.799805	7194.799805	671088200	0.040659122
2018/4/10	7194.799805	7266.799805	7194.799805	7266.799805	7266.799805	755081700	0.931374014
2018/4/11	7266.799805	7270.299805	7243.299805	7257.100098	7257.100098	766200800	0.218897226
2018/4/12	7257.100098	7266.600098	7240.799805	7258.299805	7258.299805	666773400	0.372739421
2018/4/13	7258.299805	7275	7249.100098	7264.600098	7264.600098	662868400	0.509442887
2018/4/16	7264.600098	7265.799805	7195.5	7198.200195	7198.200195	862881700	0.129425754
2018/4/17	7198.200195	7240.399902	7189.899902	7226.100098	7226.100098	714046100	0.342190188
2018/4/18	7226.100098	7325.600098	7226.100098	7317.299805	7317.299805	877056200	0.987886051
2018/4/19	7317.299805	7340.700195	7309.399902	7328.899902	7328.899902	788416300	0.544936247
2018/4/20	7328.899902	7368.200195	7323.299805	7368.200195	7368.200195	769512800	0.554244566
2018/4/23	7368.200195	7404.100098	7359.700195	7398.899902	7398.899902	777571800	0.164287835
2018/4/24	7398.899902	7439.600098	7397.299805	7425.399902	7425.399902	836399400	0.437109628
2018/4/25	7425.399902	7427.100098	7334.600098	7379.299805	7379.299805	879795200	0.856251111
2018/4/26	7379.299805	7421.399902	7355	7421.399902	7421.399902	814899700	0.683383914
2018/4/27	7421.399902	7507.100098	7421.299805	7502.200195	7502.200195	750485000	0.764457455
2018/4/30	7502.200195	7546.200195	7497.100098	7509.299805	7509.299805	991178200	0.309767642
2018/5/1	7509.299805	7549.100098	7506.600098	7520.399902	7520.399902	567569600	0.450710684
2018/5/2	7520.399902	7573	7519.600098	7543.200195	7543.200195	829699300	0.507995738
2018/5/3	7543.200195	7555.200195	7492.399902	7502.700195	7502.700195	723643100	0.047524938
2018/5/4	7502.700195	7570.200195	7502.700195	7567.100098	7567.100098	880646600	0.279737717
2018/5/8	7567.100098	7598.5	7550.399902	7565.799805	7565.799805	876829900	0.149683212
2018/5/9	7565.799805	7662.5	7565.799805	7662.5	7662.5	891351200	0.096879334
2018/5/10	7662.5	7706.899902	7631.600098	7701	7701	878774100	0.628961785
2018/5/11	7701	7728.899902	7691.700195	7724.600098	7724.600098	731924200	0.142066557
2018/5/14	7724.600098	7728	7688.600098	7711	7711	749899600	0.3256379
2018/5/15	7711	7752	7687.5	7723	7723	1027698700	0.462878345
2018/5/16	7723	7745.5	7717.799805	7734.200195	7734.200195	933498300	0.054797905
2018/5/17	7734.200195	7788.200195	7713.899902	7788	7788	781296600	0.748305481
2018/5/18	7788	7791.399902	7753.299805	7778.799805	7778.799805	899946200	0.56361332
2018/5/21	7778.799805	7868.100098	7778.100098	7859.200195	7859.200195	691927400	0.823557931
2018/5/22	7859.200195	7903.5	7854.600098	7877.5	7877.5	807636300	0.460553415
2018/5/23	7877.5	7877.5	7765.299805	7788.399902	7788.399902	918822700	0.827021259
2018/5/24	7788.399902	7803.5	7716.700195	7716.700195	7716.700195	890463600	0.204924922
2018/5/25	7716.700195	7753.299805	7703.299805	7730.299805	7730.299805	844360200	0.864121669
2018/5/29	7730.299805	7730.299805	7610.700195	7632.600098	7632.600098	1288493000	0.174635928
2018/5/30	7632.600098	7689.600098	7618.100098	7689.600098	7689.600098	923820700	0.094891434
2018/5/31	7689.600098	7727.5	7651.100098	7678.200195	7678.200195	1549063100	0.694651777
2018/6/1	7678.200195	7746.700195	7678.200195	7701.799805	7701.799805	783469400	0.966421613
2018/6/4	7701.799805	7772.100098	7701.700195	7741.299805	7741.299805	722966000	0.135807607
2018/6/5	7741.299805	7744.5	7686.600098	7686.799805	7686.799805	933666200	0.411402899
2018/6/6	7686.799805	7730.5	7671.600098	7712.399902	7712.399902	884617800	0.534784999
2018/6/7	7712.399902	7756.700195	7698.200195	7704.399902	7704.399902	1056744900	0.020958931
2018/6/8	7704.399902	7714.299805	7637.5	7681.100098	7681.100098	755489900	0.455810041
2018/6/11	7681.100098	7756	7681.100098	7737.399902	7737.399902	736070400	0.199606844
2018/6/12	7737.399902	7762.799805	7701.299805	7703.799805	7703.799805	773837800	0.395014895
2018/6/13	7703.799805	7746.700195	7677.200195	7703.700195	7703.700195	852427100	0.050094726
2018/6/14	7703.700195	7793.5	7650.200195	7765.799805	7765.799805	1119081700	0.433549116
2018/6/15	7765.799805	7781	7633.899902	7633.899902	7633.899902	1711560200	0.97402619
2018/6/18	7633.899902	7645.5	7601.600098	7631.299805	7631.299805	664167900	0.686722774
2018/6/19	7631.299805	7631.299805	7548.799805	7603.899902	7603.899902	897872000	0.99479411
2018/6/20	7603.899902	7705.200195	7603.899902	7627.399902	7627.399902	844000100	0.520444344
2018/6/21	7627.399902	7670.799805	7548.100098	7556.399902	7556.399902	777562300	0.933088985
2018/6/22	7556.399902	7689.399902	7556.200195	7682.299805	7682.299805	716273100	0.259490157
2018/6/25	7682.299805	7682.299805	7508.299805	7509.799805	7509.799805	791358000	0.149327039
2018/6/26	7509.799805	7564.100098	7509.799805	7537.899902	7537.899902	1088107300	0.653927162
2018/6/27	7537.899902	7633.899902	7512	7621.700195	7621.700195	1643638600	0.84874487
2018/6/28	7621.700195	7632.200195	7576	7615.600098	7615.600098	790762300	0.570600007
2018/6/29	7615.600098	7706.600098	7615.600098	7636.899902	7636.899902	898931000	0.918983176
2018/7/2	7636.899902	7636.899902	7540.700195	7547.899902	7547.899902	778437000	0.222426437
2018/7/3	7547.899902	7632.100098	7545	7593.299805	7593.299805	1015952400	0.033506383
2018/7/4	7593.299805	7593.299805	7560.799805	7573.100098	7573.100098	574163100	0.751931519
2018/7/5	7573.100098	7624.799805	7572.700195	7603.200195	7603.200195	614456600	0.850029677
2018/7/6	7603.200195	7631.200195	7569.700195	7617.700195	7617.700195	663475300	0.086475181
2018/7/9	7617.700195	7697.5	7617.700195	7688	7688	676761100	0.016287615
2018/7/10	7688	7715.100098	7677.100098	7692	7692	701511200	0.899715183
2018/7/11	7692	7692	7578.200195	7592	7592	793208100	0.695923774
2018/7/12	7592	7663	7592	7651.299805	7651.299805	746183900	0.31007295
2018/7/13	7651.299805	7716.200195	7651.299805	7661.899902	7661.899902	574401200	0.485918861
2018/7/16	7661.899902	7667.700195	7565	7600.5	7600.5	591161000	0.152670915
2018/7/17	7600.5	7641.100098	7581.799805	7626.299805	7626.299805	724367500	0.232763267
2018/7/18	7626.299805	7685.700195	7625.799805	7676.299805	7676.299805	651377100	0.139466255
2018/7/19	7676.299805	7702.899902	7660	7684	7684	695398600	0.285565979
2018/7/20	7684	7705.799805	7631.700195	7678.799805	7678.799805	685061200	0.070165305
2018/7/23	7678.799805	7678.799805	7621.799805	7655.799805	7655.799805	573514400	0.790278412
2018/7/24	7655.799805	7740.600098	7648.600098	7709.100098	7709.100098	852532800	0.359450147
2018/7/25	7709.100098	7710.299805	7640.600098	7658.299805	7658.299805	677528100	0.719856778
2018/7/26	7658.299805	7684.700195	7640.899902	7663.200195	7663.200195	588851200	0.201674241
2018/7/27	7663.200195	7717.200195	7663.200195	7701.299805	7701.299805	765238000	0.235746008
2018/7/30	7701.299805	7718.100098	7659.899902	7700.899902	7700.899902	732990700	0.41708724
2018/7/31	7700.899902	7782.899902	7695.799805	7748.799805	7748.799805	915075400	0.542472822
2018/8/1	7748.799805	7751.100098	7634.700195	7652.899902	7652.899902	975009600	0.15063886
2018/8/2	7652.899902	7652.899902	7549.299805	7575.899902	7575.899902	1006803400	0.200509111
2018/8/3	7575.899902	7665.200195	7575.899902	7659.100098	7659.100098	649947700	0.752424277
2018/8/6	7659.100098	7681.899902	7636.600098	7663.799805	7663.799805	813731500	0.227367643
2018/8/7	7663.799805	7752.100098	7663.200195	7718.5	7718.5	675716300	0.057964659
2018/8/8	7718.5	7790.200195	7707.299805	7776.700195	7776.700195	604063500	0.283133461
2018/8/9	7776.700195	7776.799805	7714.5	7741.799805	7741.799805	565689200	0.692882368
2018/8/10	7741.799805	7741.799805	7657.700195	7667	7667	664153400	0.32805585
2018/8/13	7667	7667.299805	7614.5	7642.5	7642.5	595242100	0.752024934
2018/8/14	7642.5	7665.200195	7599.700195	7611.600098	7611.600098	763645300	0.939364427
2018/8/15	7611.600098	7632.100098	7477.100098	7497.899902	7497.899902	967014400	0.396526391
2018/8/16	7497.899902	7565.200195	7497.899902	7556.399902	7556.399902	771423800	0.287469849
2018/8/17	7556.399902	7577.700195	7514.299805	7558.600098	7558.600098	602739600	0.641208561
2018/8/20	7558.600098	7616.200195	7558.600098	7591.299805	7591.299805	559541000	0.439691556
2018/8/21	7591.299805	7601.700195	7557.299805	7565.700195	7565.700195	543548500	0.149591105
2018/8/22	7565.700195	7607.200195	7531.200195	7574.200195	7574.200195	611259200	0.701968387
2018/8/23	7574.200195	7602.100098	7560.899902	7563.200195	7563.200195	574932100	0.994782209
2018/8/24	7563.200195	7587.200195	7557.700195	7577.5	7577.5	507869800	0.075896808
2018/8/28	7577.5	7636.700195	7577.5	7617.200195	7617.200195	585715100	0.071626073
2018/8/29	7617.200195	7635.700195	7545.100098	7563.200195	7563.200195	688677800	0.395561978
2018/8/30	7563.200195	7563.200195	7497.5	7516	7516	623166000	0.628948853
2018/8/31	7516	7516.5	7428.700195	7432.399902	7432.399902	812932000	0.153648811
2018/9/3	7432.399902	7516.100098	7432.200195	7504.600098	7504.600098	455166900	0.309016255
2018/9/4	7504.600098	7535.100098	7437.700195	7457.899902	7457.899902	652803100	0.718691739
2018/9/5	7457.899902	7457.899902	7358	7383.299805	7383.299805	769494800	0.591125101
2018/9/6	7383.299805	7397.700195	7313.100098	7319	7319	723693100	0.256637356
2018/9/7	7319	7328.299805	7227.100098	7277.700195	7277.700195	863004900	0.545268133
2018/9/10	7277.700195	7307.899902	7256.5	7279.299805	7279.299805	696321800	0.94893772
2018/9/11	7279.299805	7280.5	7220.5	7273.5	7273.5	644115800	0.364100117
2018/9/12	7273.5	7325.299805	7250.799805	7313.399902	7313.399902	677165600	0.851824498
2018/9/13	7313.399902	7319.600098	7275.100098	7281.600098	7281.600098	660719700	0.079970143
2018/9/14	7281.600098	7323.799805	7281.600098	7304	7304	577288900	0.710550343
2018/9/17	7304	7318.799805	7267.799805	7302.100098	7302.100098	620997300	0.841738412
2018/9/18	7302.100098	7320.100098	7282	7300.200195	7300.200195	700366200	0.219582197
2018/9/19	7300.200195	7346.100098	7279.899902	7331.100098	7331.100098	762448100	0.028103015
2018/9/20	7331.100098	7368.399902	7324	7367.299805	7367.299805	864910500	0.141881277
2018/9/21	7367.299805	7495.299805	7367.299805	7490.200195	7490.200195	1504423700	0.365894398
2018/9/24	7490.200195	7491.299805	7450.5	7458.399902	7458.399902	689612600	0.466980488
2018/9/25	7458.399902	7515.899902	7455.200195	7507.600098	7507.600098	767955100	0.064513618
2018/9/26	7507.600098	7522.100098	7490.200195	7511.5	7511.5	672358800	0.581624411
2018/9/27	7511.5	7552	7490.899902	7545.399902	7545.399902	646428000	0.644928579
2018/9/28	7545.399902	7548.399902	7474.700195	7510.200195	7510.200195	915815000	0.291833436
2018/10/1	7510.200195	7526.200195	7466.700195	7495.700195	7495.700195	728276800	0.219383628
2018/10/2	7495.700195	7495.700195	7444.799805	7474.600098	7474.600098	817840400	0.02979194
2018/10/3	7474.600098	7524.100098	7474.600098	7510.299805	7510.299805	824628100	0.490672879
2018/10/4	7510.299805	7510.299805	7411.299805	7418.299805	7418.299805	801963200	0.922181241
2018/10/5	7418.299805	7421.100098	7318.5	7318.5	7318.5	743757800	0.219973543
2018/10/8	7318.5	7319.799805	7233.299805	7233.299805	7233.299805	675287300	0.179537929
2018/10/9	7233.299805	7247.600098	7184.299805	7237.600098	7237.600098	765996800	0.905561989
2018/10/10	7237.600098	7242.299805	7145.700195	7145.700195	7145.700195	1029488500	0.973991092
2018/10/11	7145.700195	7145.700195	6998	7006.899902	7006.899902	1172373200	0.504056711
2018/10/12	7006.899902	7074	6994.799805	6995.899902	6995.899902	876577500	0.632640181
2018/10/15	6995.899902	7038.200195	6961.299805	7029.200195	7029.200195	657640100	0.280310533
2018/10/16	7029.200195	7062.100098	6998.899902	7059.399902	7059.399902	766800500	0.160106018
2018/10/17	7059.399902	7089	7019.399902	7054.600098	7054.600098	685937100	0.050564315
2018/10/18	7054.600098	7078.799805	7026.700195	7027	7027	672072000	0.942135981
2018/10/19	7027	7070.399902	7012.600098	7049.799805	7049.799805	793925800	0.630859233
2018/10/22	7049.799805	7114.100098	7042.100098	7042.799805	7042.799805	784032400	0.84809628
2018/10/23	7042.799805	7042.799805	6928.700195	6955.200195	6955.200195	983305900	0.657647161
2018/10/24	6955.200195	7049.799805	6955.200195	6963	6963	778187100	0.762797504
2018/10/25	6963	7004.100098	6886	7004.100098	7004.100098	831568200	0.478146109
2018/10/26	7004.100098	7004.200195	6851.600098	6939.600098	6939.600098	779028300	0.070189191
2018/10/29	6939.600098	7085.899902	6939.600098	7026.299805	7026.299805	780563900	0.361635881
2018/10/30	7026.299805	7060.100098	6983.700195	7035.899902	7035.899902	751498500	0.432444195
2018/10/31	7035.899902	7161.5	7035.899902	7128.100098	7128.100098	895391200	0.609046542
2018/11/1	7128.100098	7165.600098	7085.700195	7114.700195	7114.700195	1024684600	0.105824323
2018/11/2	7114.700195	7196.399902	7094.100098	7094.100098	7094.100098	800219300	0.809664592
2018/11/5	7094.100098	7140.399902	7077.399902	7103.799805	7103.799805	553382600	0.705372191
2018/11/6	7103.799805	7117.5	7027.5	7040.700195	7040.700195	646543100	0.013990174
2018/11/7	7040.700195	7136.799805	7040.700195	7117.299805	7117.299805	678581300	0.83092556
2018/11/8	7117.299805	7171.700195	7115	7140.700195	7140.700195	676867200	0.06480594
2018/11/9	7140.700195	7140.700195	7070.799805	7105.299805	7105.299805	652724100	0.614423317
2018/11/12	7105.299805	7186.299805	7053.100098	7053.100098	7053.100098	708713400	0.746227865
2018/11/13	7053.100098	7104	7016.600098	7053.799805	7053.799805	1048825300	0.894324181
2018/11/14	7053.799805	7113.600098	6979.700195	7033.799805	7033.799805	925587100	0.502932332
2018/11/15	7033.799805	7081.899902	6979.600098	7038	7038	1257540400	0.118035865
2018/11/16	7038	7092.399902	6969	7013.899902	7013.899902	1010040200	0.724807944
2018/11/19	7013.899902	7070.5	6997.799805	7000.899902	7000.899902	776442400	0.991751489
2018/11/20	7000.899902	7010.100098	6904.200195	6947.899902	6947.899902	826183700	0.547859647
2018/11/21	6947.899902	7058.600098	6947.899902	7050.200195	7050.200195	841306700	0.312359228
2018/11/22	7050.200195	7050.399902	6945	6960.299805	6960.299805	763217400	0.053460451
2018/11/23	6960.299805	6987.5	6912.299805	6952.899902	6952.899902	686823000	0.913288299
2018/11/26	6952.899902	7051	6952.899902	7036	7036	802145500	0.89621446
2018/11/27	7036	7043.700195	6984	7016.899902	7016.899902	829960500	0.625309993
2018/11/28	7016.899902	7057	6987.299805	7004.5	7004.5	800840600	0.934704465
2018/11/29	7004.5	7078.399902	7004.5	7039	7039	777115000	0.438892798
2018/11/30	7039	7042.100098	6965.600098	6980.200195	6980.200195	1189062500	0.292669028
2018/12/3	6980.200195	7145.5	6980.200195	7062.399902	7062.399902	864783000	0.288947726
2018/12/4	7062.399902	7095	7002.700195	7022.799805	7022.799805	822570700	0.672564758
2018/12/5	7022.799805	7028.700195	6921.799805	6921.799805	6921.799805	789059300	0.883641507
2018/12/6	6921.799805	6921.799805	6673.600098	6704.100098	6704.100098	1029779500	0.602902277
2018/12/7	6704.100098	6868.299805	6704.100098	6778.100098	6778.100098	819982500	0.56080541
2018/12/10	6778.100098	6815.799805	6719.200195	6721.5	6721.5	864359000	0.36653656
2018/12/11	6721.5	6857.600098	6721.5	6806.899902	6806.899902	841263500	0.287321944
2018/12/12	6806.899902	6902.200195	6806.899902	6880.200195	6880.200195	1063865300	0.950111475
2018/12/13	6880.200195	6908.5	6849	6877.5	6877.5	735372600	0.333018193
2018/12/14	6877.5	6877.5	6788.700195	6845.200195	6845.200195	714141000	0.937023172
2018/12/17	6845.200195	6845.200195	6761.399902	6773.200195	6773.200195	734851100	0.38230512
2018/12/18	6773.200195	6773.200195	6701.600098	6701.600098	6701.600098	855040800	0.22714239
2018/12/19	6701.600098	6785.200195	6698.200195	6765.899902	6765.899902	754065600	0.572096188
2018/12/20	6765.899902	6765.899902	6646.5	6711.899902	6711.899902	903273100	0.038293668
2018/12/21	6711.899902	6733	6653.700195	6721.200195	6721.200195	1596669300	0.239987659
2018/12/24	6721.200195	6721.200195	6661	6686	6686	192808000	0.949326444
2018/12/27	6686	6728.5	6536.5	6584.700195	6584.700195	590127000	0.47514171
2018/12/28	6584.700195	6742.5	6584.700195	6734	6734	499812000	0.071447906
2018/12/31	6734	6752.5	6718.299805	6728.100098	6728.100098	225303900	0.524378213
2019/1/2	6728.100098	6753.299805	6599.5	6734.200195	6734.200195	614252000	0.080293261
2019/1/3	6734.200195	6753.100098	6685.100098	6692.700195	6692.700195	674099100	0.14003401
2019/1/4	6692.700195	6850.399902	6692.5	6837.399902	6837.399902	639136700	0.059199105
2019/1/7	6837.399902	6874.100098	6778	6810.899902	6810.899902	736559900	0.428358211
2019/1/8	6810.899902	6901.5	6804.899902	6861.600098	6861.600098	651977000	0.692268498
2019/1/9	6861.600098	6938.299805	6861.600098	6906.600098	6906.600098	860684900	0.426167672
2019/1/10	6906.600098	6948.200195	6860.799805	6942.899902	6942.899902	611434300	0.152362766
2019/1/11	6942.899902	7001.899902	6902.700195	6918.200195	6918.200195	680478600	0.249918445
2019/1/14	6918.200195	6918.200195	6841.700195	6855	6855	683449700	0.028183311
2019/1/15	6855	6910.5	6849.600098	6895	6895	687341200	0.89933698
2019/1/16	6895	6912.399902	6848.600098	6862.700195	6862.700195	787626400	0.688948059
2019/1/17	6862.700195	6862.700195	6799	6834.899902	6834.899902	582654200	0.964077173
2019/1/18	6834.899902	6984.399902	6834.899902	6968.299805	6968.299805	795742900	0.017760585
2019/1/21	6968.299805	6987.899902	6954.5	6970.600098	6970.600098	474827100	0.960010749
2019/1/22	6970.600098	6970.600098	6880.700195	6901.399902	6901.399902	565967800	0.438501171
2019/1/23	6901.399902	6901.600098	6834.299805	6842.899902	6842.899902	646039700	0.369024281
2019/1/24	6842.899902	6854.600098	6802	6819	6819	599978600	0.091698309
2019/1/25	6819	6858.200195	6806.799805	6809.200195	6809.200195	727497200	0.822779538
2019/1/28	6809.200195	6812.5	6734	6747.100098	6747.100098	648213700	0.769997207
2019/1/29	6747.100098	6860.299805	6747.100098	6833.899902	6833.899902	697035900	0.264450987
2019/1/30	6833.899902	6967.700195	6833.899902	6941.600098	6941.600098	748772100	0.344567279
2019/1/31	6941.600098	6994.899902	6941.100098	6968.899902	6968.899902	866316300	0.593034052
2019/2/1	6968.899902	7024.5	6968.899902	7020.200195	7020.200195	630712300	0.870601392
2019/2/4	7020.200195	7046.600098	7002.399902	7034.100098	7034.100098	611990600	0.398570605
2019/2/5	7034.100098	7180.700195	7033.600098	7177.399902	7177.399902	662979300	0.724180855
2019/2/6	7177.399902	7184.200195	7146.700195	7173.100098	7173.100098	599487700	0.515468275
2019/2/7	7173.100098	7187.5	7093.600098	7093.600098	7093.600098	649638500	0.278251172
2019/2/8	7093.600098	7115.799805	7064.899902	7071.200195	7071.200195	532300500	0.728221386
2019/2/11	7071.200195	7149.200195	7071.200195	7129.100098	7129.100098	548318300	0.086746191
2019/2/12	7129.100098	7168.600098	7121.700195	7133.100098	7133.100098	526735100	0.87934901
2019/2/13	7133.100098	7205.100098	7133.100098	7190.799805	7190.799805	561646800	0.72852904
2019/2/14	7190.799805	7232.799805	7183	7197	7197	519107200	0.961667779
2019/2/15	7197	7261.600098	7185.200195	7236.700195	7236.700195	688422300	0.253442356
2019/2/18	7236.700195	7242.100098	7209.700195	7219.5	7219.5	440062500	0.052474424
2019/2/19	7219.5	7219.5	7162.799805	7179.200195	7179.200195	624124300	0.063741489
2019/2/20	7179.200195	7234.200195	7178	7228.600098	7228.600098	861254900	0.879088441
2019/2/21	7228.600098	7228.799805	7141.899902	7167.399902	7167.399902	798796000	0.950715153
2019/2/22	7167.399902	7220.5	7162.399902	7178.600098	7178.600098	646718000	0.162713166
2019/2/25	7178.600098	7210.700195	7158.200195	7183.700195	7183.700195	644937500	0.04113201
2019/2/26	7183.700195	7183.799805	7091.600098	7151.100098	7151.100098	865719700	0.684789327
2019/2/27	7151.100098	7151.100098	7082.600098	7107.200195	7107.200195	870721000	0.887835472
[truncated: 341 more rows]
